# Supplementary material for: Insights into the mechanism of Huanglongbing tolerance in the Australian finger lime (Citrus australasica)
Source: Front Plant Sci. 2022 Oct 21;13:1019295. doi: 10.3389/fpls.2022.1019295 (PMC9634478; doi:10.3389/fpls.2022.1019295)
Supplement: Supplementary file 1 [file Table_1.xlsx]

## Sheet: Screened DEGS
Area	Type	Gene	similar	Log(neg is over expressed in fingerlime)	Go term	Arabdopis	Term	Desc
17.7.1.5	hormone metabolism.jasmonate.synthesis-degradation.12-Oxo-PDA-reductase	orange1.1g037727m|pacid:18094278	moderately similar to ( 236) AT1G76680 | Symbols: OPR1, ATOPR1 | OPR1; 12-oxophytodienoate reductase | chr1:28776982-28778271 FORWARDmoderately similar to ( 206) loc_os06g11280 12006.m05845 protein 12-oxophytodienoate reductase 2, putative, expressedOYE_like_FMN PRK10605 NemA Oxidored_FMN OYE_like_FMN_family OYE_YqiM_FMN OYE_like_4_FMN OYE_like_5_FMN no original description	-7.11	GO:0055114;GO:0016491;GO:0010181	AT1G76680.2	ATOPR1;OPR1	12-oxophytodienoate reductase 1
29.5.11.4.3.2	protein.degradation.ubiquitin.E3.SCF.FBOX	orange1.1g047944m|pacid:18123162	weakly similar to ( 130) loc_os07g06900 12007.m05150 protein F-box domain containing protein no original description	-6.634	GO:0005515	AT5G54820.1		F-box/RNI-like superfamily protein
29.5.11.4.3.2	protein.degradation.ubiquitin.E3.SCF.FBOX	orange1.1g036256m|pacid:18114112	very weakly similar to (81.6) AT5G55150 | Symbols: | F-box family protein | chr5:22382275-22383392 REVERSEvery weakly similar to (80.1) loc_os09g17070 12009.m04967 protein hypothetical protein no original description	-6.487	GO:0005515	AT5G55150.1		Protein of unknown function (DUF295)
30.2.11	signalling.receptor kinases.leucine rich repeat XI	orange1.1g037249m|pacid:18098390	weakly similar to ( 145) AT2G34930 | Symbols: | disease resistance family protein | chr2:14737169-14739886 REVERSEweakly similar to ( 102) RPK1_IPONI Receptor-like protein kinase precursor (EC 2.7.11.1) - Ipomoea nil (Japanese morning glory) (Pharbitis nil)weakly similar to ( 190) loc_os08g42840 12008.m08262 protein leucine-rich repeat receptor protein kinase EXS precursor, putative, expressed no…	-6.396	GO:0005515	AT2G34930.1		disease resistance family protein / LRR family protein
10.6.2	cell wall.degradation.mannan-xylose-arabinose-fucose	orange1.1g040836m|pacid:18112567	highly similar to ( 794) AT3G19620 | Symbols: | glycosyl hydrolase family 3 protein | chr3:6815613-6818308 REVERSEmoderately similar to ( 395) XYNB_PRUPE Putative beta-D-xylosidase (EC 3.2.1.-) (PpAz152) (Fragment) - Prunus persica (Peach)highly similar to ( 806) loc_os01g19220 12001.m08459 protein beta-D-xylosidase, putative, expressedGlyco_hydro_3_C BglX Glyco_hydro_3 no original description	-6.361	GO:0005975;GO:0004553	AT3G19620.1		Glycosyl hydrolase family protein
30.2.11	signalling.receptor kinases.leucine rich repeat XI	orange1.1g047591m|pacid:18114837	moderately similar to ( 464) AT5G20480 | Symbols: EFR | EFR (EF-TU RECEPTOR); ATP binding / kinase/ protein serine/threonine kinase | chr5:6922497-6925679 FORWARDmoderately similar to ( 351) RPK1_IPONI Receptor-like protein kinase precursor (EC 2.7.11.1) - Ipomoea nil (Japanese morning glory) (Pharbitis nil)highly similar to ( 560) loc_os11g47030 12011.m08483 protein receptor-like protein kinase …	-6.281	GO:0005515;GO:0006468;GO:0005524;GO:0004672	AT3G47570.1		Leucine-rich repeat protein kinase family protein
30.2.11	signalling.receptor kinases.leucine rich repeat XI	orange1.1g040414m|pacid:18128798	weakly similar to ( 131) AT4G08850 | Symbols: | kinase | chr4:5637467-5640496 REVERSEvery weakly similar to (80.5) PSKR_DAUCA Phytosulfokine receptor precursor (EC 2.7.11.1) (Phytosulfokine LRR receptor kinase) - Daucus carota (Carrot)weakly similar to ( 144) loc_os10g02970 12010.m03714 protein receptor-like protein kinase precursor, putative no original description	-5.987	GO:0006468;GO:0005524;GO:0004672	AT4G08850.1		Leucine-rich repeat receptor-like protein kinase family protein
30.2.99	signalling.receptor kinases.misc	orange1.1g002688m|pacid:18115830	highly similar to ( 851) AT1G51800 | Symbols: | leucine-rich repeat protein kinase, putative | chr1:19214203-19217833 FORWARDmoderately similar to ( 251) NORK_MEDTR Nodulation receptor kinase precursor (EC 2.7.11.1) (Does not make infections protein 2) (Symbiosis receptor-like kinase) (MtSYMRK) - Medicago truncatula (Barrel medic)highly similar to ( 634) loc_os05g44970 12005.m08622 protein senesc…	-5.958	GO:0005515;GO:0006468;GO:0004672	AT1G51800.1		Leucine-rich repeat protein kinase family protein
26.12	misc.peroxidases	orange1.1g035578m|pacid:18127373	moderately similar to ( 245) AT4G33870 | Symbols: | peroxidase, putative | chr4:16234670-16236492 REVERSEmoderately similar to ( 213) PER1_ARAHY Cationic peroxidase 1 precursor (EC 1.11.1.7) (PNPC1) - Arachis hypogaea (Peanut)moderately similar to ( 262) loc_os01g51550 12001.m11334 protein peroxidase family proteinsecretory_peroxidase plant_peroxidase peroxidase no original description	-5.938	GO:0055114;GO:0020037;GO:0006979;GO:0004601	AT4G33870.1		Peroxidase superfamily protein
17.8.1	hormone metabolism.salicylic acid.synthesis-degradation	orange1.1g017363m|pacid:18131207	moderately similar to ( 287) AT5G37990 | Symbols: | S-adenosylmethionine-dependent methyltransferase/ methyltransferase | chr5:15133867-15135448 REVERSEweakly similar to ( 147) BAMT_ANTMA Benzoate carboxyl methyltransferase (EC 2.1.1.-) (S-adenosyl-L-methionine:benzoic acid carboxyl methyltransferase) - Antirrhinum majus (Garden snapdragon)weakly similar to ( 164) loc_os06g21820 12006.m06839 prot…	-5.932	GO:0008168	AT5G37990.1		S-adenosyl-L-methionine-dependent methyltransferases superfamily protein
17.5.1	hormone metabolism.ethylene.synthesis-degradation	orange1.1g047561m|pacid:18127990	moderately similar to ( 422) AT5G07480 | Symbols: | oxidoreductase, 2OG-Fe(II) oxygenase family protein | chr5:2367167-2369554 FORWARDweakly similar to ( 168) FL3H_MALDO Naringenin,2-oxoglutarate 3-dioxygenase (EC 1.14.11.9) (Flavonone-3-hydroxylase) (F3H) (FHT) - Malus domestica (Apple) (Malus sylvestris)moderately similar to ( 334) loc_os04g57160 12004.m10601 protein flavonol synthase/flavanone…	-5.913	GO:0055114;GO:0016491	AT5G07480.1	KUOX1	KAR-UP oxidoreductase 1
30.2.11	signalling.receptor kinases.leucine rich repeat XI	orange1.1g045139m|pacid:18126287	moderately similar to ( 367) AT2G34930 | Symbols: | disease resistance family protein | chr2:14737169-14739886 REVERSEweakly similar to ( 159) RPK1_IPONI Receptor-like protein kinase precursor (EC 2.7.11.1) - Ipomoea nil (Japanese morning glory) (Pharbitis nil)moderately similar to ( 453) loc_os01g41770 12001.m10445 protein expressed protein no original description	-5.91	GO:0005515	AT2G34930.1		disease resistance family protein / LRR family protein
20.2.99	stress.abiotic.unspecified	orange1.1g045131m|pacid:18134322	very weakly similar to (96.3) OLEE1_BETVE Olee1-like protein precursor - Betula verrucosa (White birch) (Betula pendula)Pollen_Ole_e_I no original description	-5.84		AT1G29140.1		Pollen Ole e 1 allergen and extensin family protein
10.5.1.1	cell wall.cell wall proteins.AGPs.AGP	orange1.1g042255m|pacid:18109123	weakly similar to ( 143) AT2G24450 | Symbols: FLA3 | FLA3 (FASCICLIN-LIKE ARABINOGALACTAN PROTEIN 3 PRECURSOR) | chr2:10393019-10393861 REVERSEweakly similar to ( 134) loc_os02g26320 12002.m07776 protein fasciclin-like arabinogalactan protein 10 precursor, putative, expressed no original description	-5.605		AT2G24450.1	FLA3	FASCICLIN-like arabinogalactan protein 3 precursor
20.1.7	stress.biotic.PR-proteins	orange1.1g039519m|pacid:18134433	moderately similar to ( 352) AT5G63020 | Symbols: | disease resistance protein (CC-NBS-LRR class), putative | chr5:25283252-25286002 REVERSEmoderately similar to ( 263) loc_os01g57870 12001.m150747 protein disease resistance protein RPS2, putative, expressedNB-ARC no original description	-5.574	GO:0043531	AT5G63020.1		Disease resistance protein (CC-NBS-LRR class) family
17.1.3	hormone metabolism.abscisic acid.induced-regulated-responsive-activated	orange1.1g042117m|pacid:18134035	weakly similar to ( 157) AT4G36720 | Symbols: HVA22K | HVA22K (HVA22-LIKE PROTEIN K) | chr4:17307769-17309668 FORWARDweakly similar to ( 141) loc_os07g38100 12007.m08059 protein receptor expression-enhancing protein 6, putative, expressedTB2_DP1_HVA22 no original description	-5.543		AT4G36720.1	HVA22K	HVA22-like protein K
20.2.99	stress.abiotic.unspecified	orange1.1g048039m|pacid:18114562	moderately similar to ( 211) AT3G05950 | Symbols: | germin-like protein, putative | chr3:1781130-1781964 REVERSEweakly similar to ( 189) NEC1_NICPL Nectarin-1 precursor (EC 1.15.1.1) (Superoxide dismutase [Mn]) - Nicotiana plumbaginifolia (Leadwort-leaved tobacco)moderately similar to ( 228) loc_os02g29010 12002.m08045 protein retrotransposon protein, putative, unclassifiedCupin_1 no original des…	-5.49		AT3G05950.1		RmlC-like cupins superfamily protein
29.5.11.4.3.1	protein.degradation.ubiquitin.E3.SCF.SKP	orange1.1g030652m|pacid:18133532	weakly similar to ( 105) AT2G25700 | Symbols: ASK3 | ASK3 (ARABIDOPSIS SKP1-LIKE 3); protein binding / ubiquitin-protein ligase | chr2:10948914-10949551 REVERSEvery weakly similar to (92.8) loc_os08g28820 12008.m06887 protein SKP1-like protein 1A, putative, expressedSKP1 no original description	-5.474	GO:0006511	AT2G25700.1	ASK3;SK3	SKP1-like 3
16.1.5	secondary metabolism.isoprenoids.terpenoids	orange1.1g041642m|pacid:18108393	weakly similar to ( 192) AT5G23960 | Symbols: ATTPS21, TPS21 | TPS21 (TERPENE SYNTHASE 21); (-)-E-beta-caryophyllene synthase/ alpha-humulene synthase | chr5:8092969-8095128 FORWARDmoderately similar to ( 237) DCS1_GOSHI (+)-delta-cadinene synthase (EC 4.2.3.13) (D-cadinene synthase) - Gossypium hirsutum (Upland cotton)weakly similar to ( 175) loc_os08g04500 12008.m04593 protein terpene synthase …	-5.469	GO:0016829;GO:0010333;GO:0008152	AT5G23960.1	ATTPS21;TPS21	terpene synthase 21
26.12	misc.peroxidases	orange1.1g039585m|pacid:18132344	moderately similar to ( 330) AT5G47000 | Symbols: | peroxidase, putative | chr5:19069171-19070175 REVERSEweakly similar to ( 193) PER2_ARAHY Cationic peroxidase 2 precursor (EC 1.11.1.7) (PNPC2) - Arachis hypogaea (Peanut)moderately similar to ( 288) loc_os06g13050 12006.m06020 protein peroxidase family protein, expressedsecretory_peroxidase plant_peroxidase peroxidase no original description	-5.388	GO:0055114;GO:0020037;GO:0006979;GO:0004601	AT5G47000.1		Peroxidase superfamily protein
30.2.20	signalling.receptor kinases.wheat LRK10 like	orange1.1g047573m|pacid:18107168	very weakly similar to (94.0) AT1G18390 | Symbols: | ATP binding / kinase/ protein kinase/ protein serine/threonine kinase/ protein tyrosine kinase | chr1:6327463-6329935 FORWARD no original description	-5.371		AT1G18390.1		Protein kinase superfamily protein
20.1.7	stress.biotic.PR-proteins	orange1.1g045618m|pacid:18117210	moderately similar to ( 203) AT5G17680 | Symbols: | disease resistance protein (TIR-NBS-LRR class), putative | chr5:5822999-5827153 FORWARDNB-ARC no original description	-5.302	GO:0043531	AT5G17680.1		disease resistance protein (TIR-NBS-LRR class); putative
17.2.3	hormone metabolism.auxin.induced-regulated-responsive-activated	orange1.1g007558m|pacid:18124634	highly similar to ( 965) AT2G14960 | Symbols: GH3.1 | GH3.1 | chr2:6451659-6453670 REVERSEhighly similar to ( 900) GH38_ORYSA Probable indole-3-acetic acid-amido synthetase GH3.8 (EC 6.3.2.-) (Auxin-responsive GH3-like protein 8) (OsGH3-8) - Oryza sativa (Rice)highly similar to ( 900) loc_os07g40290 12007.m08271 protein indole-3-acetic acid-amido synthetase GH3.8, putative, expressedGH3 no origin…	-5.289		AT2G14960.1	GH3.1	Auxin-responsive GH3 family protein
17.1.3	hormone metabolism.abscisic acid.induced-regulated-responsive-activated	orange1.1g038094m|pacid:18121095	weakly similar to ( 149) AT4G36720 | Symbols: HVA22K | HVA22K (HVA22-LIKE PROTEIN K) | chr4:17307769-17309668 FORWARDweakly similar to ( 134) loc_os07g38100 12007.m08059 protein receptor expression-enhancing protein 6, putative, expressedTB2_DP1_HVA22 no original description	-5.27		AT4G36720.1	HVA22K	HVA22-like protein K
30.2.11	signalling.receptor kinases.leucine rich repeat XI	orange1.1g036216m|pacid:18110196	moderately similar to ( 295) AT2G34930 | Symbols: | disease resistance family protein | chr2:14737169-14739886 REVERSEweakly similar to ( 174) RPK1_IPONI Receptor-like protein kinase precursor (EC 2.7.11.1) - Ipomoea nil (Japanese morning glory) (Pharbitis nil)moderately similar to ( 345) loc_os01g41770 12001.m10445 protein expressed protein no original description	-5.255	GO:0005515	AT2G34930.1		disease resistance family protein / LRR family protein
30.2.11	signalling.receptor kinases.leucine rich repeat XI	orange1.1g037042m|pacid:18116993	highly similar to ( 546) AT3G47570 | Symbols: | leucine-rich repeat transmembrane protein kinase, putative | chr3:17527611-17530748 FORWARDmoderately similar to ( 329) PSKR_DAUCA Phytosulfokine receptor precursor (EC 2.7.11.1) (Phytosulfokine LRR receptor kinase) - Daucus carota (Carrot)highly similar to ( 543) loc_os11g46980 12011.m08478 protein receptor-like protein kinase precursor, putativePk…	-5.232	GO:0005515;GO:0006468;GO:0004672	AT3G47570.1		Leucine-rich repeat protein kinase family protein
10.5.3	cell wall.cell wall proteins.LRR	orange1.1g035831m|pacid:18096056	moderately similar to ( 483) AT3G19020 | Symbols: | leucine-rich repeat family protein / extensin family protein | chr3:6559174-6562044 REVERSEweakly similar to ( 116) RPK1_IPONI Receptor-like protein kinase precursor (EC 2.7.11.1) - Ipomoea nil (Japanese morning glory) (Pharbitis nil)moderately similar to ( 380) loc_os12g35710 12012.m07364 protein extensin-like protein, putative, expressed no or…	-5.126	GO:0005515	AT3G19020.1		Leucine-rich repeat (LRR) family protein
29.5	protein.degradation	orange1.1g038117m|pacid:18104669	moderately similar to ( 450) AT5G22860 | Symbols: | serine carboxypeptidase S28 family protein | chr5:7639907-7642945 REVERSEmoderately similar to ( 355) loc_os06g43930 12006.m32127 protein lysosomal Pro-X carboxypeptidase precursor, putative, expressedPeptidase_S28 no original description	-5.046	GO:0008236;GO:0006508	AT5G22860.1		Serine carboxypeptidase S28 family protein
20.2.1	stress.abiotic.heat	orange1.1g036633m|pacid:18095622	weakly similar to ( 111) AT1G74310 | Symbols: ATHSP101, HSP101, HOT1 | ATHSP101 (ARABIDOPSIS THALIANA HEAT SHOCK PROTEIN 101); ATP binding / ATPase/ nucleoside-triphosphatase/ nucleotide binding / protein binding | chr1:27936715-27939862 REVERSEweakly similar to ( 104) HS101_ORYSA Heat shock protein 101 - Oryza sativa (Rice)weakly similar to ( 104) loc_os05g44340 12005.m08560 protein heat shock p…	-5.015	GO:0005524	AT1G74310.1	ATHSP101;HOT1;HSP101	heat shock protein 101
20.2.1	stress.abiotic.heat	orange1.1g036633m|pacid:18095622	weakly similar to ( 111) AT1G74310 | Symbols: ATHSP101, HSP101, HOT1 | ATHSP101 (ARABIDOPSIS THALIANA HEAT SHOCK PROTEIN 101); ATP binding / ATPase/ nucleoside-triphosphatase/ nucleotide binding / protein binding | chr1:27936715-27939862 REVERSEweakly similar to ( 104) HS101_ORYSA Heat shock protein 101 - Oryza sativa (Rice)weakly similar to ( 104) loc_os05g44340 12005.m08560 protein heat shock p…	-5.015	GO:0005524	AT1G74310.1	ATHSP101;HOT1;HSP101	heat shock protein 101
30.2.11	signalling.receptor kinases.leucine rich repeat XI	orange1.1g041082m|pacid:18117460	moderately similar to ( 210) AT3G47570 | Symbols: | leucine-rich repeat transmembrane protein kinase, putative | chr3:17527611-17530748 FORWARDweakly similar to ( 176) RPK1_IPONI Receptor-like protein kinase precursor (EC 2.7.11.1) - Ipomoea nil (Japanese morning glory) (Pharbitis nil)moderately similar to ( 248) loc_os02g30540 12002.m08197 protein receptor-like protein kinase 5 precursor, putati…	-4.943	GO:0005515;GO:0006468;GO:0004672	AT3G47110.1		Leucine-rich repeat protein kinase family protein
10.8.1	cell wall.pectin*esterases.PME	orange1.1g010441m|pacid:18135968	highly similar to ( 684) AT2G45220 | Symbols: | pectinesterase family protein | chr2:18644281-18646394 REVERSEhighly similar to ( 992) PME2_CITSI Pectinesterase-2 precursor (EC 3.1.1.11) (Pectin methylesterase) (PE) - Citrus sinensis (Sweet orange)moderately similar to ( 453) loc_os01g21034 12001.m42984 protein pectinesterase-2 precursor, putative, expressedPectinesterase PemB PMEI no original de…	-4.802	GO:0004857;GO:0042545;GO:0030599;GO:0005618	AT2G45220.1		Plant invertase/pectin methylesterase inhibitor superfamily
20.1.7	stress.biotic.PR-proteins	orange1.1g036075m|pacid:18111680	weakly similar to ( 149) AT5G45230 | Symbols: | disease resistance protein (TIR-NBS-LRR class), putative | chr5:18302147-18308303 REVERSEvery weakly similar to (82.4) loc_os01g15580 12001.m08156 protein disease resistance protein RGA2, putative, expressed no original description	-4.802		AT4G19510.1		Disease resistance protein (TIR-NBS-LRR class)
20.1.7	stress.biotic.PR-proteins	orange1.1g035646m|pacid:18133353	moderately similar to ( 415) AT5G17680 | Symbols: | disease resistance protein (TIR-NBS-LRR class), putative | chr5:5822999-5827153 FORWARDTIR TIR NB-ARC no original description	-4.625	GO:0007165;GO:0005515;GO:0043531	AT5G17680.1		disease resistance protein (TIR-NBS-LRR class); putative
27.3.32	RNA.regulation of transcription.WRKY domain transcription factor family	orange1.1g030050m|pacid:18117574	weakly similar to ( 158) AT5G13080 | Symbols: WRKY75, ATWRKY75 | WRKY75; transcription factor | chr5:4149928-4151019 REVERSEweakly similar to ( 163) loc_os11g29870 12011.m06896 protein OsWRKY72 - Superfamily of rice TFs having WRKY and zinc finger domains, expressedWRKY no original description	-4.594	GO:0043565;GO:0006355;GO:0003700	AT5G13080.1	ATWRKY75;WRKY75	WRKY DNA-binding protein 75
30.3	signalling.calcium	orange1.1g038128m|pacid:18100112	weakly similar to ( 129) AT4G34150 | Symbols: | C2 domain-containing protein | chr4:16355035-16356955 FORWARDweakly similar to ( 129) loc_os06g43190 12006.m71447 protein calcium-binding protein, putative, expressed no original description	-4.554	GO:0005515	AT4G34150.1		Calcium-dependent lipid-binding (CaLB domain) family protein
17.2.3	hormone metabolism.auxin.induced-regulated-responsive-activated	orange1.1g047145m|pacid:18112687	moderately similar to ( 447) AT5G47530 | Symbols: | auxin-responsive protein, putative | chr5:19281471-19282870 FORWARDmoderately similar to ( 338) loc_os03g09900 12003.m06444 protein membrane protein, putative, expressedDUF568 B561 no original description	-4.539	GO:0016021	AT5G47530.1		Auxin-responsive family protein
16.1.1.10	secondary metabolism.isoprenoids.non-mevalonate pathway.geranylgeranyl pyrophosphate synthase	orange1.1g042175m|pacid:18132638	weakly similar to ( 128) AT4G36810 | Symbols: GGPS1 | GGPS1 (GERANYLGERANYL PYROPHOSPHATE SYNTHASE 1); farnesyltranstransferase | chr4:17343513-17344628 FORWARDweakly similar to ( 139) GGPPS_CATRO Geranylgeranyl pyrophosphate synthetase, chloroplast precursor (GGPP synthetase) (GGPS) [Includes: Dimethylallyltranstransferase (EC 2.5.1.1); Geranyltranstransferase (EC 2.5.1.10); Farnesyltranstransfe…	-4.535	GO:0008299	AT4G36810.1	GGPS1	geranylgeranyl pyrophosphate synthase 1
30.2.11	signalling.receptor kinases.leucine rich repeat XI	orange1.1g038552m|pacid:18113604	moderately similar to ( 336) AT3G47570 | Symbols: | leucine-rich repeat transmembrane protein kinase, putative | chr3:17527611-17530748 FORWARDweakly similar to ( 194) RPK1_IPONI Receptor-like protein kinase precursor (EC 2.7.11.1) - Ipomoea nil (Japanese morning glory) (Pharbitis nil)moderately similar to ( 353) loc_os11g07060 12011.m079950 protein receptor protein kinase CLAVATA1 precursor, put…	-4.501	GO:0005515	AT3G47580.1		Leucine-rich repeat protein kinase family protein
29.5.11.4.3.2	protein.degradation.ubiquitin.E3.SCF.FBOX	orange1.1g041839m|pacid:18122473	very weakly similar to (85.9) AT5G55150 | Symbols: | F-box family protein | chr5:22382275-22383392 REVERSEvery weakly similar to (88.2) loc_os03g51090 12003.m10090 protein F-box domain containing protein, expressed no original description	-4.456		AT5G55150.1		Protein of unknown function (DUF295)
30.2.11	signalling.receptor kinases.leucine rich repeat XI	orange1.1g041146m|pacid:18103883	weakly similar to ( 137) AT5G20480 | Symbols: EFR | EFR (EF-TU RECEPTOR); ATP binding / kinase/ protein serine/threonine kinase | chr5:6922497-6925679 FORWARDvery weakly similar to (84.0) RPK1_IPONI Receptor-like protein kinase precursor (EC 2.7.11.1) - Ipomoea nil (Japanese morning glory) (Pharbitis nil)weakly similar to ( 134) loc_os11g07100 12011.m04907 protein receptor protein kinase CLAVATA1…	-4.432		AT5G20480.1	EFR	EF-TU receptor
20.1.7	stress.biotic.PR-proteins	orange1.1g047481m|pacid:18115361	weakly similar to ( 147) AT4G12010 | Symbols: | disease resistance protein (TIR-NBS-LRR class), putative | chr4:7197325-7201393 REVERSE no original description	-4.406	GO:0043531;GO:0007165;GO:0005515	AT4G11170.1		Disease resistance protein (TIR-NBS-LRR class) family
17.5.1	hormone metabolism.ethylene.synthesis-degradation	orange1.1g046927m|pacid:18096037	moderately similar to ( 309) AT3G19000 | Symbols: | oxidoreductase, 2OG-Fe(II) oxygenase family protein | chr3:6554004-6554987 REVERSEweakly similar to ( 138) GAOX2_ORYSA Gibberellin 20 oxidase 2 (EC 1.14.11.-) (Gibberellin C-20 oxidase 2) (GA 20-oxidase 2) (Os20ox2) (Semidwarf-1 protein) - Oryza sativa (Rice)moderately similar to ( 321) loc_os03g42130 12003.m09271 protein gibberellin 20 oxidase …	-4.401	GO:0055114;GO:0016491	AT3G19000.1		2-oxoglutarate (2OG) and Fe(II)-dependent oxygenase superfamily protein
20.1.3.1	stress.biotic.signalling.MLO-like	orange1.1g010670m|pacid:18112471	moderately similar to ( 448) AT2G39200 | Symbols: MLO12, ATMLO12 | MLO12 (MILDEW RESISTANCE LOCUS O 12); calmodulin binding | chr2:16356255-16359797 REVERSEmoderately similar to ( 387) MLOH1_HORVU MLO protein homolog 1 - Hordeum vulgare (Barley)moderately similar to ( 402) loc_os03g03700 12003.m101174 protein MLO protein homolog 1, putative, expressedMlo no original description	-4.354	GO:0016021;GO:0006952	AT2G39200.1	ATMLO12;MLO12	Seven transmembrane MLO family protein
30.2.17	signalling.receptor kinases.DUF 26	orange1.1g040682m|pacid:18130703	weakly similar to ( 181) AT4G03230 | Symbols: | ATP binding / kinase/ protein kinase/ protein serine/threonine kinase/ protein tyrosine kinase/ sugar binding | chr4:1419278-1422804 REVERSEweakly similar to ( 101) PSKR_DAUCA Phytosulfokine receptor precursor (EC 2.7.11.1) (Phytosulfokine LRR receptor kinase) - Daucus carota (Carrot)moderately similar to ( 205) loc_os11g45540 12011.m08386 protein p…	-4.341	GO:0006468;GO:0004672	AT4G23260.1	CRK18	cysteine-rich RLK (RECEPTOR-like protein kinase) 18
30.2.24	signalling.receptor kinases.S-locus glycoprotein like	orange1.1g039858m|pacid:18120782	moderately similar to ( 224) AT1G67520 | Symbols: | lectin protein kinase family protein | chr1:25303439-25305857 REVERSEweakly similar to ( 113) SLSG3_BRAOL S-locus-specific glycoprotein S13 precursor (SLSG-13) (Fragment) - Brassica oleracea (Wild cabbage)weakly similar to ( 141) loc_os01g57490 12001.m11900 protein D-mannose binding lectin family proteinB_lectin B_lectin no original description	-4.243		AT3G16030.1	CES101	lectin protein kinase family protein
30.2.11	signalling.receptor kinases.leucine rich repeat XI	orange1.1g045233m|pacid:18128799	very weakly similar to (90.5) AT4G08850 | Symbols: | kinase | chr4:5637467-5640496 REVERSEvery weakly similar to (89.4) loc_os10g02970 12010.m03714 protein receptor-like protein kinase precursor, putative no original description	-4.095	GO:0005515	AT3G11010.1	AtRLP34;RLP34	receptor like protein 34
30.2.11	signalling.receptor kinases.leucine rich repeat XI	orange1.1g040641m|pacid:18101182	moderately similar to ( 471) AT5G07280 | Symbols: EMS1, EXS | EMS1 (EXCESS MICROSPOROCYTES1); kinase/ transmembrane receptor protein kinase | chr5:2285088-2288666 FORWARDmoderately similar to ( 226) PSKR_DAUCA Phytosulfokine receptor precursor (EC 2.7.11.1) (Phytosulfokine LRR receptor kinase) - Daucus carota (Carrot)moderately similar to ( 301) loc_os01g68870 12001.m43349 protein leucine-rich re…	-4.048	GO:0005515;GO:0006468;GO:0004672	AT5G07280.1	EMS1;EXS	Leucine-rich repeat transmembrane protein kinase
16.8.3.1	secondary metabolism.flavonoids.dihydroflavonols.dihydroflavonol 4-reductase	orange1.1g019415m|pacid:18122474	weakly similar to ( 162) AT4G27250 | Symbols: | dihydroflavonol 4-reductase family / dihydrokaempferol 4-reductase family | chr4:13642803-13644425 REVERSEweakly similar to ( 158) DFRA_PETHY Dihydroflavonol-4-reductase (EC 1.1.1.219) (DFR) (Dihydrokaempferol 4-reductase) - Petunia hybrida (Petunia)moderately similar to ( 269) loc_os07g40986 12007.m79911 protein dihydroflavonol-4-reductase, putativ…	-4.042	GO:0050662;GO:0003824	AT2G45400.1	BEN1	NAD(P)-binding Rossmann-fold superfamily protein
30.2.11	signalling.receptor kinases.leucine rich repeat XI	orange1.1g005760m|pacid:18115603	moderately similar to ( 385) AT3G47570 | Symbols: | leucine-rich repeat transmembrane protein kinase, putative | chr3:17527611-17530748 FORWARDmoderately similar to ( 258) RPK1_IPONI Receptor-like protein kinase precursor (EC 2.7.11.1) - Ipomoea nil (Japanese morning glory) (Pharbitis nil)moderately similar to ( 452) loc_os06g16070 12006.m06320 protein receptor-like protein kinase precursor, puta…	-4.022	GO:0005515;GO:0006468;GO:0005524;GO:0004672	AT3G47570.1		Leucine-rich repeat protein kinase family protein
20.1.7	stress.biotic.PR-proteins	orange1.1g044147m|pacid:18137816	weakly similar to ( 154) AT5G36930 | Symbols: | disease resistance protein (TIR-NBS-LRR class), putative | chr5:14567771-14571916 REVERSETIR TIR no original description	-3.981	GO:0007165;GO:0005515	AT5G36930.2		Disease resistance protein (TIR-NBS-LRR class) family
29.5.11.4.3.2	protein.degradation.ubiquitin.E3.SCF.FBOX	orange1.1g041569m|pacid:18134531	very weakly similar to (80.1) loc_os08g18000 12008.m05919 protein F-box domain containing protein, expressed no original description	-3.924	GO:0005515	AT5G44950.1		F-box/RNI-like/FBD-like domains-containing protein
30.2.17	signalling.receptor kinases.DUF 26	orange1.1g013074m|pacid:18139729	moderately similar to ( 324) AT5G38280 | Symbols: PR5K | PR5K; kinase/ transmembrane receptor protein serine/threonine kinase | chr5:15293325-15295838 REVERSEweakly similar to ( 134) KPRO_MAIZE Putative receptor protein kinase ZmPK1 precursor (EC 2.7.11.1) - Zea mays (Maize)moderately similar to ( 325) loc_os04g09770 12004.m06230 protein Ser/Thr protein kinase, putativeTyrKc Pkinase_Tyr Pkinase S…	-3.916	GO:0006468;GO:0004672	AT1G66920.2		Protein kinase superfamily protein
29.5.3	protein.degradation.cysteine protease	orange1.1g018968m|pacid:18128506	moderately similar to ( 333) AT3G49340 | Symbols: | cysteine proteinase, putative | chr3:18293347-18294577 REVERSEmoderately similar to ( 285) CYSEP_PHAVU Vignain precursor (EC 3.4.22.-) (Bean endopeptidase) (Cysteine proteinase EP-C1) - Phaseolus vulgaris (Kidney bean) (French bean)moderately similar to ( 308) loc_os04g13090 12004.m06549 protein vignain precursor, putativePeptidase_C1A Peptidase…	-3.875	GO:0008234;GO:0006508	AT3G49340.1		Cysteine proteinases superfamily protein
16.8.5.1	secondary metabolism.flavonoids.isoflavones.isoflavone reductase	orange1.1g046878m|pacid:18126476	very weakly similar to (83.2) AT4G39230 | Symbols: | isoflavone reductase, putative | chr4:18266024-18267604 REVERSEvery weakly similar to (82.4) IFRH_SOLTU Isoflavone reductase homolog (EC 1.3.1.-) (CP100) - Solanum tuberosum (Potato)NmrA no original description	-3.867		AT1G75280.1		NmrA-like negative transcriptional regulator family protein
30.2.11	signalling.receptor kinases.leucine rich repeat XI	orange1.1g041016m|pacid:18116214	highly similar to ( 634) AT4G04220 | Symbols: AtRLP46 | AtRLP46 (Receptor Like Protein 46); kinase/ protein binding | chr4:2033427-2035946 FORWARDmoderately similar to ( 240) RPK1_IPONI Receptor-like protein kinase precursor (EC 2.7.11.1) - Ipomoea nil (Japanese morning glory) (Pharbitis nil)moderately similar to ( 291) loc_os02g06600 12002.m06008 protein leucine-rich repeat receptor protein kina…	-3.846	GO:0005515	AT4G04220.1	AtRLP46;RLP46	receptor like protein 46
30.2.11	signalling.receptor kinases.leucine rich repeat XI	orange1.1g046860m|pacid:18126843	weakly similar to ( 147) AT4G08850 | Symbols: | kinase | chr4:5637467-5640496 REVERSEvery weakly similar to (94.7) RPK1_IPONI Receptor-like protein kinase precursor (EC 2.7.11.1) - Ipomoea nil (Japanese morning glory) (Pharbitis nil)weakly similar to ( 134) loc_os08g02440 12008.m04388 protein ATP binding protein, putative, expressed no original description	-3.82		AT4G08850.1		Leucine-rich repeat receptor-like protein kinase family protein
27.3.32	RNA.regulation of transcription.WRKY domain transcription factor family	orange1.1g009794m|pacid:18118890	weakly similar to ( 200) AT5G15130 | Symbols: WRKY72, ATWRKY72 | WRKY72; transcription factor | chr5:4904426-4906879 FORWARDmoderately similar to ( 244) loc_os06g05380 12006.m91873 protein OsWRKY73 - Superfamily of rice TFs having WRKY and zinc finger domains, expressedWRKY no original description	-3.818	GO:0043565;GO:0006355;GO:0003700	AT5G15130.1	ATWRKY72;WRKY72	WRKY DNA-binding protein 72
20.2.4	stress.abiotic.touch/wounding	orange1.1g034330m|pacid:18130752	very weakly similar to (87.0) AT4G10265 | Symbols: | wound-responsive protein, putative | chr4:6373226-6373477 REVERSE no original description	-3.765		AT4G10265.1		Wound-responsive family protein
30.2.17	signalling.receptor kinases.DUF 26	orange1.1g005281m|pacid:18120781	moderately similar to ( 216) AT4G23180 | Symbols: CRK10, RLK4 | CRK10 (CYSTEINE-RICH RLK10); ATP binding / kinase/ protein kinase/ protein serine/threonine kinase/ protein tyrosine kinase | chr4:12138171-12140780 FORWARDweakly similar to ( 102) SLSG6_BRAOL S-locus-specific glycoprotein S6 precursor (SLSG-6) - Brassica oleracea (Wild cabbage)moderately similar to ( 218) loc_os01g57480 12001.m11899…	-3.728	GO:0006468;GO:0004672	AT3G16030.1	CES101	lectin protein kinase family protein
30.2.11	signalling.receptor kinases.leucine rich repeat XI	orange1.1g042931m|pacid:18128763	moderately similar to ( 209) AT4G08850 | Symbols: | kinase | chr4:5637467-5640496 REVERSEweakly similar to ( 142) RPK1_IPONI Receptor-like protein kinase precursor (EC 2.7.11.1) - Ipomoea nil (Japanese morning glory) (Pharbitis nil)moderately similar to ( 255) loc_os10g02970 12010.m03714 protein receptor-like protein kinase precursor, putativeS_TKc S_TKc no original description	-3.669	GO:0006468;GO:0005524;GO:0004672;GO:0005515	AT5G07280.1	EMS1;EXS	Leucine-rich repeat transmembrane protein kinase
27.3.25	RNA.regulation of transcription.MYB domain transcription factor family	orange1.1g045387m|pacid:18130780	moderately similar to ( 243) AT4G21440 | Symbols: ATMYB102, ATM4 | ATMYB102 (ARABIDOPSIS MYB-LIKE 102); DNA binding / transcription factor | chr4:11418425-11419652 REVERSEweakly similar to ( 198) ODO1_PETHY ODORANT1 protein (MYB-like protein ODO1) - Petunia hybrida (Petunia)moderately similar to ( 235) loc_os07g37210 12007.m07971 protein MYB transcription factor, putative, expressed no original d…	-3.595		AT4G21440.1	ATM4;ATMYB102;MYB102	MYB-like 102
20.1.7	stress.biotic.PR-proteins	orange1.1g040876m|pacid:18123945	very weakly similar to (92.0) AT1G71390 | Symbols: AtRLP11 | AtRLP11 (Receptor Like Protein 11); protein binding | chr1:26906453-26908807 FORWARDvery weakly similar to (94.0) loc_os09g25540 12009.m05706 protein receptor-like protein kinase precursor, putative, expressed no original description	-3.584	GO:0005515	AT1G33610.1		Leucine-rich repeat (LRR) family protein
30.2.11	signalling.receptor kinases.leucine rich repeat XI	orange1.1g040876m|pacid:18123945	very weakly similar to (92.0) AT1G71390 | Symbols: AtRLP11 | AtRLP11 (Receptor Like Protein 11); protein binding | chr1:26906453-26908807 FORWARDvery weakly similar to (94.0) loc_os09g25540 12009.m05706 protein receptor-like protein kinase precursor, putative, expressed no original description	-3.584	GO:0005515	AT1G33610.1		Leucine-rich repeat (LRR) family protein
30.2.11	signalling.receptor kinases.leucine rich repeat XI	orange1.1g037558m|pacid:18110635	moderately similar to ( 371) AT4G08850 | Symbols: | kinase | chr4:5637467-5640496 REVERSEmoderately similar to ( 241) RPK1_IPONI Receptor-like protein kinase precursor (EC 2.7.11.1) - Ipomoea nil (Japanese morning glory) (Pharbitis nil)moderately similar to ( 274) loc_os10g02970 12010.m03714 protein receptor-like protein kinase precursor, putative no original description	-3.553	GO:0005515	AT4G08850.1		Leucine-rich repeat receptor-like protein kinase family protein
30.2.11	signalling.receptor kinases.leucine rich repeat XI	orange1.1g040206m|pacid:18103483	weakly similar to ( 161) AT2G32680 | Symbols: AtRLP23 | AtRLP23 (Receptor Like Protein 23); kinase/ protein binding | chr2:13859942-13862614 REVERSEweakly similar to ( 114) RPK1_IPONI Receptor-like protein kinase precursor (EC 2.7.11.1) - Ipomoea nil (Japanese morning glory) (Pharbitis nil)weakly similar to ( 173) loc_os01g07280 12001.m07354 protein disease resistance protein, putative, expressed…	-3.55	GO:0005515	AT2G32680.1	AtRLP23;RLP23	receptor like protein 23
30.2.11	signalling.receptor kinases.leucine rich repeat XI	orange1.1g043586m|pacid:18124144	moderately similar to ( 275) AT4G08850 | Symbols: | kinase | chr4:5637467-5640496 REVERSEweakly similar to ( 172) PSKR_DAUCA Phytosulfokine receptor precursor (EC 2.7.11.1) (Phytosulfokine LRR receptor kinase) - Daucus carota (Carrot)moderately similar to ( 305) loc_os10g02970 12010.m03714 protein receptor-like protein kinase precursor, putativeS_TKc S_TKc Pkinase Pkinase_Tyr TyrKc PTKc SPS1 PTKc…	-3.45	GO:0005515;GO:0006468;GO:0005524;GO:0004672	AT4G08850.1		Leucine-rich repeat receptor-like protein kinase family protein
10.2.1	cell wall.cellulose synthesis.cellulose synthase	orange1.1g036064m|pacid:18117009	nearly identical (1644) AT2G33100 | Symbols: ATCSLD1, CSLD1 | ATCSLD1; cellulose synthase/ transferase, transferring glycosyl groups | chr2:14036494-14040044 REVERSEnearly identical (1416) loc_os06g22980 12006.m06951 protein CSLD5 - cellulose synthase-like family D, expressedCellulose_synt no original description	-3.422	GO:0030244;GO:0016760;GO:0016020	AT2G33100.1	ATCSLD1;CSLD1	cellulose synthase-like D1
30.1	signalling.in sugar and nutrient physiology	orange1.1g037841m|pacid:18109186	moderately similar to ( 469) AT2G29110 | Symbols: ATGLR2.8, GLR2.8 | ATGLR2.8; intracellular ligand-gated ion channel | chr2:12506880-12510552 REVERSEmoderately similar to ( 273) GLR31_ORYSA Glutamate receptor 3.1 precursor (Ligand-gated ion channel 3.1) - Oryza sativa (Rice)moderately similar to ( 378) loc_os09g26160 12009.m05768 protein glutamate receptor 2.9 precursor, putative, expressedLig_c…	-3.409	GO:0016020;GO:0004970	AT2G29120.1	ATGLR2.7;GLR2.7	glutamate receptor 2.7
30.2.11	signalling.receptor kinases.leucine rich repeat XI	orange1.1g048351m|pacid:18125404	moderately similar to ( 291) AT2G34930 | Symbols: | disease resistance family protein | chr2:14737169-14739886 REVERSEweakly similar to ( 182) RPK1_IPONI Receptor-like protein kinase precursor (EC 2.7.11.1) - Ipomoea nil (Japanese morning glory) (Pharbitis nil)moderately similar to ( 405) loc_os01g41770 12001.m10445 protein expressed protein no original description	-3.398	GO:0005515	AT2G34930.1		disease resistance family protein / LRR family protein
16.1.3.2	secondary metabolism.isoprenoids.tocopherol biosynthesis.homogentisate phytyltransferase	orange1.1g046670m|pacid:18104806	weakly similar to ( 146) AT2G18950 | Symbols: HPT1, TPT1, ATHPT, VTE2 | HPT1 (HOMOGENTISATE PHYTYLTRANSFERASE 1); homogentisate phytyltransferase/ prenyltransferase | chr2:8207491-8210047 FORWARDweakly similar to ( 155) loc_os06g43880 12006.m08918 protein homogentisic acid geranylgeranyl transferase, putative, expressedubiA no original description	-3.392	GO:0016021;GO:0004659	AT2G18950.1	ATHPT;HPT1;TPT1;VTE2	homogentisate phytyltransferase 1
27.3.25	RNA.regulation of transcription.MYB domain transcription factor family	orange1.1g019911m|pacid:18109812	moderately similar to ( 250) AT1G48000 | Symbols: MYB112, AtMYB112 | MYB112 (myb domain protein 112); DNA binding / transcription factor | chr1:17704269-17706377 REVERSEweakly similar to ( 154) MYBA2_ORYSA Myb-related protein MYBAS2 - Oryza sativa (Rice)moderately similar to ( 262) loc_os07g48870 12007.m09096 protein typical P-type R2R3 Myb protein, putative, expressed no original description	-3.363		AT3G06490.1	AtMYB108;BOS1;MYB108	myb domain protein 108
30.2.11	signalling.receptor kinases.leucine rich repeat XI	orange1.1g037267m|pacid:18131326	weakly similar to ( 179) AT3G47090 | Symbols: | leucine-rich repeat transmembrane protein kinase, putative | chr3:17341512-17344645 REVERSEweakly similar to ( 123) RPK1_IPONI Receptor-like protein kinase precursor (EC 2.7.11.1) - Ipomoea nil (Japanese morning glory) (Pharbitis nil)weakly similar to ( 200) loc_os11g46980 12011.m08478 protein receptor-like protein kinase precursor, putativePkinase_…	-3.361	GO:0006468;GO:0005524;GO:0004672	AT3G47090.1		Leucine-rich repeat protein kinase family protein
20.1.7	stress.biotic.PR-proteins	orange1.1g041476m|pacid:18103213	moderately similar to ( 338) AT1G15890 | Symbols: | disease resistance protein (CC-NBS-LRR class), putative | chr1:5461406-5463961 FORWARDmoderately similar to ( 204) loc_os09g14100 12009.m04672 protein disease resistance protein RPS2, putative, expressedNB-ARC no original description	-3.177	GO:0043531	AT5G63020.1		Disease resistance protein (CC-NBS-LRR class) family
10.7	cell wall.modification	orange1.1g025919m|pacid:18130454	moderately similar to ( 335) AT1G69530 | Symbols: ATEXPA1, EXP1, AT-EXP1, ATEXP1, ATHEXP ALPHA 1.2 | ATEXPA1 (ARABIDOPSIS THALIANA EXPANSIN A1) | chr1:26142034-26143200 FORWARDmoderately similar to ( 303) EXPA2_ORYSA Expansin-A2 precursor (OsEXPA2) (Alpha-expansin-2) (OsEXP2) (OsaEXPa1.23) (RiExB) (RiExC) - Oryza sativa (Rice)moderately similar to ( 303) loc_os01g60770 12001.m12205 protein alpha-…	-3.168		AT1G69530.2	AT-EXP1;ATEXP1;ATEXPA1;ATHEXP ALPHA 1.2;EXP1;EXPA1	expansin A1
16.8.5.1	secondary metabolism.flavonoids.isoflavones.isoflavone reductase	orange1.1g038413m|pacid:18093736	weakly similar to ( 188) AT1G75280 | Symbols: | isoflavone reductase, putative | chr1:28252030-28253355 FORWARDweakly similar to ( 175) IFRH_SOLTU Isoflavone reductase homolog (EC 1.3.1.-) (CP100) - Solanum tuberosum (Potato)weakly similar to ( 177) loc_os06g27770 12006.m07322 protein isoflavone reductase, putative, expressedNmrA no original description	-3.131		AT1G75280.1		NmrA-like negative transcriptional regulator family protein
29.5.1	protein.degradation.subtilases	orange1.1g004503m|pacid:18136588	highly similar to ( 926) AT4G00230 | Symbols: XSP1 | XSP1 (xylem serine peptidase 1); identical protein binding / serine-type endopeptidase | chr4:93935-97289 FORWARDmoderately similar to ( 468) loc_os02g10520 12002.m06350 protein subtilisin-like protease precursor, putative, expressed no original description	-3.123	GO:0006508;GO:0004252	AT4G00230.1	XSP1	xylem serine peptidase 1
20.2.99	stress.abiotic.unspecified	orange1.1g032761m|pacid:18115224	very weakly similar to (87.8) AT2G30370 | Symbols: | allergen-related | chr2:12940577-12942167 REVERSEvery weakly similar to (80.1) loc_os05g39880 12005.m08165 protein expressed protein no original description	-3.112		AT2G30370.1	CHAL;EPFL6	allergen-related
17.5.1	hormone metabolism.ethylene.synthesis-degradation	orange1.1g019134m|pacid:18112646	moderately similar to ( 436) AT1G30040 | Symbols: ATGA2OX2 | ATGA2OX2 (GIBBERELLIN 2-OXIDASE); gibberellin 2-beta-dioxygenase | chr1:10537769-10538781 FORWARDmoderately similar to ( 387) G2OX1_PEA Gibberellin 2-beta-dioxygenase 1 (EC 1.14.11.13) (Gibberellin 2-beta-hydroxylase 1) (Gibberellin 2-oxidase 1) (GA 2-oxidase 1) (Protein SLENDER) - Pisum sativum (Garden pea)moderately similar to ( 366) …	-3.065	GO:0055114;GO:0016491	AT1G30040.1	ATGA2OX2;GA2OX2	gibberellin 2-oxidase
30.2.11	signalling.receptor kinases.leucine rich repeat XI	orange1.1g035852m|pacid:18108696	moderately similar to ( 440) AT2G34930 | Symbols: | disease resistance family protein | chr2:14737169-14739886 REVERSEmoderately similar to ( 209) RPK1_IPONI Receptor-like protein kinase precursor (EC 2.7.11.1) - Ipomoea nil (Japanese morning glory) (Pharbitis nil)moderately similar to ( 478) loc_os01g41770 12001.m10445 protein expressed protein no original description	-3.011	GO:0005515	AT2G34930.1		disease resistance family protein / LRR family protein
30.2.17	signalling.receptor kinases.DUF 26	orange1.1g007397m|pacid:18106892	highly similar to ( 610) AT4G27290 | Symbols: | ATP binding / protein kinase/ protein serine/threonine kinase/ protein tyrosine kinase/ sugar binding | chr4:13666281-13669202 FORWARDmoderately similar to ( 201) NORK_PEA Nodulation receptor kinase precursor (EC 2.7.11.1) - Pisum sativum (Garden pea)highly similar to ( 560) loc_os07g36544 12007.m07905 protein serine/threonine-protein kinase recepto…	-3.007	GO:0004674;GO:0048544;GO:0006468;GO:0004672	AT4G27290.1		S-locus lectin protein kinase family protein
20.2.1	stress.abiotic.heat	orange1.1g038511m|pacid:18093034	highly similar to ( 943) AT1G16030 | Symbols: Hsp70b | Hsp70b (heat shock protein 70B); ATP binding | chr1:5502386-5504326 REVERSEhighly similar to ( 950) HSP7C_PETHY Heat shock cognate 70 kDa protein - Petunia hybrida (Petunia)highly similar to ( 941) loc_os03g16920 12003.m07124 protein heat shock cognate 70 kDa protein, putative, expressedHSP70 dnaK DnaK dnaK hscA hscA no original description	-2.947		AT1G16030.1	Hsp70b	heat shock protein 70B
20.2.1	stress.abiotic.heat	orange1.1g038511m|pacid:18093034	highly similar to ( 943) AT1G16030 | Symbols: Hsp70b | Hsp70b (heat shock protein 70B); ATP binding | chr1:5502386-5504326 REVERSEhighly similar to ( 950) HSP7C_PETHY Heat shock cognate 70 kDa protein - Petunia hybrida (Petunia)highly similar to ( 941) loc_os03g16920 12003.m07124 protein heat shock cognate 70 kDa protein, putative, expressedHSP70 dnaK DnaK dnaK hscA hscA no original description	-2.947		AT1G16030.1	Hsp70b	heat shock protein 70B
27.3.25	RNA.regulation of transcription.MYB domain transcription factor family	orange1.1g021188m|pacid:18139085	moderately similar to ( 258) AT1G68320 | Symbols: MYB62, AtMYB62, BW62B, BW62C | MYB62 (myb domain protein 62); DNA binding / transcription factor | chr1:25603842-25604884 FORWARDweakly similar to ( 155) MYBA2_ORYSA Myb-related protein MYBAS2 - Oryza sativa (Rice)moderately similar to ( 247) loc_os01g03720 12001.m07009 protein MYB transcription factor, putative, expressed no original description	-2.941		AT1G68320.1	AtMYB62;BW62B;BW62C;MYB62	myb domain protein 62
16.2	secondary metabolism.phenylpropanoids	orange1.1g015400m|pacid:18092757	moderately similar to ( 271) AT3G26040 | Symbols: | transferase family protein | chr3:9519741-9521069 FORWARDvery weakly similar to (94.4) HCBT1_DIACA Anthranilate N-benzoyltransferase protein 1 (EC 2.3.1.144) (Anthranilate N-hydroxycinnamoyl/benzoyltransferase 1) - Dianthus caryophyllus (Carnation) (Clove pink)weakly similar to ( 107) loc_os08g43040 12008.m26780 protein anthranilate N-benzoyltra…	-2.858	GO:0016747	AT3G26040.1		HXXXD-type acyl-transferase family protein
30.2.17	signalling.receptor kinases.DUF 26	orange1.1g005909m|pacid:18138566	moderately similar to ( 325) AT5G38260 | Symbols: | serine/threonine protein kinase, putative | chr5:15283692-15285837 REVERSEweakly similar to ( 190) KPRO_MAIZE Putative receptor protein kinase ZmPK1 precursor (EC 2.7.11.1) - Zea mays (Maize)moderately similar to ( 355) loc_os01g04460 12001.m07081 protein Ser/Thr protein kinase, putativePkinase S_TKc TyrKc S_TKc Pkinase_Tyr PTKc PTKc_Csk_like SP…	-2.789	GO:0030247;GO:0006468;GO:0005524;GO:0004672	AT5G38260.1		Protein kinase superfamily protein
17.5.2	hormone metabolism.ethylene.signal transduction	orange1.1g030482m|pacid:18129562	weakly similar to ( 154) AT5G25190 | Symbols: | ethylene-responsive element-binding protein, putative | chr5:8707007-8707655 REVERSEweakly similar to ( 109) loc_os06g08340 12006.m05555 protein ethylene response factor 1, putative, expressedAP2 AP2 no original description	-2.781	GO:0006355;GO:0003700	AT5G25190.1		Integrase-type DNA-binding superfamily protein
29.5.9	protein.degradation.AAA type	orange1.1g044297m|pacid:18105171	moderately similar to ( 401) AT2G46620 | Symbols: | AAA-type ATPase family protein | chr2:19139071-19140546 REVERSEmoderately similar to ( 343) loc_os03g02330 12003.m05775 protein ATP binding protein, putative, expressed no original description	-2.756	GO:0005524	AT2G46620.1		P-loop containing nucleoside triphosphate hydrolases superfamily protein
27.3.35	RNA.regulation of transcription.bZIP transcription factor family	orange1.1g036039m|pacid:18111151	highly similar to ( 510) AT1G08320 | Symbols: | bZIP family transcription factor | chr1:2622113-2627451 REVERSEmoderately similar to ( 314) TGA21_TOBAC TGACG-sequence-specific DNA-binding protein TGA-2.1 (TGA2.1) - Nicotiana tabacum (Common tobacco)moderately similar to ( 359) loc_os01g64020 12001.m43286 protein transcription factor HBP-1b, putative, expressed no original description	-2.712	GO:0043565;GO:0006355;GO:0003700;GO:0006351	AT1G08320.1	bZIP21;TGA9	bZIP transcription factor family protein
30.2.11	signalling.receptor kinases.leucine rich repeat XI	orange1.1g047901m|pacid:18094286	highly similar to ( 649) AT4G08850 | Symbols: | kinase | chr4:5637467-5640496 REVERSEmoderately similar to ( 296) PSKR_DAUCA Phytosulfokine receptor precursor (EC 2.7.11.1) (Phytosulfokine LRR receptor kinase) - Daucus carota (Carrot)highly similar to ( 546) loc_os02g34790 12002.m08568 protein receptor-like protein kinase 5 precursor, putative, expressedS_TKc Pkinase S_TKc TyrKc Pkinase_Tyr PTKc …	-2.703	GO:0005515;GO:0006468;GO:0005524;GO:0004672	AT4G08850.1		Leucine-rich repeat receptor-like protein kinase family protein
30.2.25	signalling.receptor kinases.wall associated kinase	orange1.1g043291m|pacid:18138142	moderately similar to ( 232) AT3G53840 | Symbols: | protein kinase family protein | chr3:19945571-19947719 FORWARDmoderately similar to ( 232) loc_os05g25390 12005.m06832 protein protein kinase, putative, expressed no original description	-2.697	GO:0030247	AT3G53840.1		Protein kinase superfamily protein
30.2.11	signalling.receptor kinases.leucine rich repeat XI	orange1.1g002883m|pacid:18097915	highly similar to ( 628) AT3G47570 | Symbols: | leucine-rich repeat transmembrane protein kinase, putative | chr3:17527611-17530748 FORWARDmoderately similar to ( 283) RPK1_IPONI Receptor-like protein kinase precursor (EC 2.7.11.1) - Ipomoea nil (Japanese morning glory) (Pharbitis nil)highly similar to ( 615) loc_os02g12400 12002.m06488 protein receptor-like protein kinase precursor, putative, ex…	-2.66	GO:0005515;GO:0006468;GO:0004672	AT3G47570.1		Leucine-rich repeat protein kinase family protein
30.2.24	signalling.receptor kinases.S-locus glycoprotein like	orange1.1g037240m|pacid:18130820	weakly similar to ( 184) AT4G27290 | Symbols: | ATP binding / protein kinase/ protein serine/threonine kinase/ protein tyrosine kinase/ sugar binding | chr4:13666281-13669202 FORWARDweakly similar to ( 167) SLSG3_BRAOL S-locus-specific glycoprotein S13 precursor (SLSG-13) (Fragment) - Brassica oleracea (Wild cabbage)weakly similar to ( 168) loc_os04g54070 12004.m10299 protein receptor-like kinase…	-2.659	GO:0048544	AT4G27290.1		S-locus lectin protein kinase family protein
10.6.3	cell wall.degradation.pectate lyases and polygalacturonases	orange1.1g044614m|pacid:18091016	weakly similar to ( 138) AT4G33440 | Symbols: | glycoside hydrolase family 28 protein / polygalacturonase (pectinase) family protein | chr4:16092020-16094732 FORWARDvery weakly similar to (99.4) loc_os08g01600 12008.m04308 protein polygalacturonase, putative, expressed no original description	-2.632		AT4G33440.1		Pectin lyase-like superfamily protein
30.2.17	signalling.receptor kinases.DUF 26	orange1.1g007239m|pacid:18114531	highly similar to ( 507) AT4G23160 | Symbols: | protein kinase family protein | chr4:12129485-12134086 FORWARDweakly similar to ( 192) PSKR_DAUCA Phytosulfokine receptor precursor (EC 2.7.11.1) (Phytosulfokine LRR receptor kinase) - Daucus carota (Carrot)moderately similar to ( 463) loc_os05g41370 12005.m08312 protein receptor-like protein kinase homolog RK20-1, putative, expressedTyrKc Pkinase_T…	-2.558	GO:0006468;GO:0004672	AT4G23160.1	CRK8	cysteine-rich RLK (RECEPTOR-like protein kinase) 8
30.2.11	signalling.receptor kinases.leucine rich repeat XI	orange1.1g037331m|pacid:18111677	weakly similar to ( 184) AT3G47570 | Symbols: | leucine-rich repeat transmembrane protein kinase, putative | chr3:17527611-17530748 FORWARDweakly similar to ( 131) PSKR_DAUCA Phytosulfokine receptor precursor (EC 2.7.11.1) (Phytosulfokine LRR receptor kinase) - Daucus carota (Carrot)weakly similar to ( 189) loc_os11g46970 12011.m08477 protein receptor-like protein kinase precursor, putative, expr…	-2.549	GO:0005515	AT3G47570.1		Leucine-rich repeat protein kinase family protein
20.1.7	stress.biotic.PR-proteins	orange1.1g011431m|pacid:18120623	weakly similar to ( 145) AT5G17680 | Symbols: | disease resistance protein (TIR-NBS-LRR class), putative | chr5:5822999-5827153 FORWARDTIR TIR no original description	-2.54	GO:0007165;GO:0005515	AT5G17680.1		disease resistance protein (TIR-NBS-LRR class); putative
27.3.32	RNA.regulation of transcription.WRKY domain transcription factor family	orange1.1g020713m|pacid:18137240	weakly similar to ( 189) AT2G47260 | Symbols: WRKY23, ATWRKY23 | WRKY23; transcription factor | chr2:19405045-19406446 REVERSEweakly similar to ( 144) loc_os07g02060 12007.m04680 protein OsWRKY29 - Superfamily of rice TFs having WRKY and zinc finger domains, expressedWRKY no original description	-2.533	GO:0043565;GO:0006355;GO:0003700	AT2G47260.1	ATWRKY23;WRKY23	WRKY DNA-binding protein 23
20.1.7	stress.biotic.PR-proteins	orange1.1g038877m|pacid:18108820	weakly similar to ( 134) AT5G63020 | Symbols: | disease resistance protein (CC-NBS-LRR class), putative | chr5:25283252-25286002 REVERSEvery weakly similar to (90.9) loc_os01g57870 12001.m150747 protein disease resistance protein RPS2, putative, expressed no original description	-2.522	GO:0005515	AT5G63020.1		Disease resistance protein (CC-NBS-LRR class) family
30.2.11	signalling.receptor kinases.leucine rich repeat XI	orange1.1g040540m|pacid:18135541	moderately similar to ( 257) AT3G47570 | Symbols: | leucine-rich repeat transmembrane protein kinase, putative | chr3:17527611-17530748 FORWARDweakly similar to ( 184) RPK1_IPONI Receptor-like protein kinase precursor (EC 2.7.11.1) - Ipomoea nil (Japanese morning glory) (Pharbitis nil)moderately similar to ( 300) loc_os11g46960 12011.m08476 protein receptor-like protein kinase precursor, putative…	-2.497	GO:0005515;GO:0006468;GO:0004672	AT3G24240.1		Leucine-rich repeat receptor-like protein kinase family protein
20.1.7	stress.biotic.PR-proteins	orange1.1g036657m|pacid:18139656	moderately similar to ( 282) AT4G12010 | Symbols: | disease resistance protein (TIR-NBS-LRR class), putative | chr4:7197325-7201393 REVERSETIR TIR no original description	-2.463	GO:0043531;GO:0007165;GO:0005515	AT4G12010.1		Disease resistance protein (TIR-NBS-LRR class) family
30.3	signalling.calcium	orange1.1g037787m|pacid:18124373	moderately similar to ( 204) AT1G32250 | Symbols: | calmodulin, putative | chr1:11639843-11640343 FORWARDweakly similar to ( 110) CALM_CHLRE Calmodulin (CaM) - Chlamydomonas reinhardtiimoderately similar to ( 205) loc_os01g32120 12001.m09538 protein calmodulin, putative, expressedFRQ1 no original description	-2.452		AT1G32250.1		Calcium-binding EF-hand family protein
30.2.11	signalling.receptor kinases.leucine rich repeat XI	orange1.1g018826m|pacid:18121274	weakly similar to ( 166) AT4G08850 | Symbols: | kinase | chr4:5637467-5640496 REVERSEweakly similar to ( 149) RPK1_IPONI Receptor-like protein kinase precursor (EC 2.7.11.1) - Ipomoea nil (Japanese morning glory) (Pharbitis nil)weakly similar to ( 172) loc_os02g34790 12002.m08568 protein receptor-like protein kinase 5 precursor, putative, expressed no original description	-2.434	GO:0005515	AT2G26330.1	ER;QRP1	Leucine-rich receptor-like protein kinase family protein
20.1.7	stress.biotic.PR-proteins	orange1.1g047103m|pacid:18098299	highly similar to ( 526) AT4G12010 | Symbols: | disease resistance protein (TIR-NBS-LRR class), putative | chr4:7197325-7201393 REVERSEweakly similar to ( 107) loc_os01g15580 12001.m08156 protein disease resistance protein RGA2, putative, expressedNB-ARC TIR TIR no original description	-2.423	GO:0007165;GO:0005515;GO:0043531	AT4G12010.1		Disease resistance protein (TIR-NBS-LRR class) family
30.2.17	signalling.receptor kinases.DUF 26	orange1.1g038168m|pacid:18115724	moderately similar to ( 357) AT5G60900 | Symbols: RLK1 | RLK1 (RECEPTOR-LIKE PROTEIN KINASE 1); ATP binding / carbohydrate binding / kinase/ protein kinase/ protein serine/threonine kinase/ protein tyrosine kinase/ sugar binding | chr5:24498467-24501494 REVERSEweakly similar to ( 158) KPRO_MAIZE Putative receptor protein kinase ZmPK1 precursor (EC 2.7.11.1) - Zea mays (Maize)moderately similar to…	-2.372	GO:0048544;GO:0006468;GO:0005524;GO:0004672	AT5G60900.1	RLK1	receptor-like protein kinase 1
30.3	signalling.calcium	orange1.1g042392m|pacid:18108683	moderately similar to ( 284) AT3G20410 | Symbols: CPK9 | CPK9 (calmodulin-domain protein kinase 9); calmodulin-dependent protein kinase/ kinase | chr3:7116388-7118824 FORWARDmoderately similar to ( 277) CDPK2_ORYSA Calcium-dependent protein kinase, isoform 2 (EC 2.7.11.1) (CDPK 2) - Oryza sativa (Rice)moderately similar to ( 277) loc_os07g33110 12007.m079696 protein calcium-dependent protein kina…	-2.362	GO:0006468;GO:0004672	AT5G12180.1	CPK17	calcium-dependent protein kinase 17
26.12	misc.peroxidases	orange1.1g046044m|pacid:18105456	moderately similar to ( 478) AT2G18980 | Symbols: | peroxidase, putative | chr2:8233419-8235294 REVERSEmoderately similar to ( 249) PER1_ORYSA Peroxidase 1 precursor (EC 1.11.1.7) - Oryza sativa (Rice)moderately similar to ( 386) loc_os03g55420 12003.m10457 protein peroxidase 35 precursor, putative, expressedsecretory_peroxidase plant_peroxidase peroxidase no original description	-2.361	GO:0055114;GO:0020037;GO:0006979;GO:0004601	AT2G18980.1		Peroxidase superfamily protein
20.1.7	stress.biotic.PR-proteins	orange1.1g000943m|pacid:18129068	highly similar to ( 583) AT5G17680 | Symbols: | disease resistance protein (TIR-NBS-LRR class), putative | chr5:5822999-5827153 FORWARDweakly similar to ( 132) loc_os01g15580 12001.m08156 protein disease resistance protein RGA2, putative, expressedNB-ARC TIR TIR no original description	-2.354	GO:0007165;GO:0005515	AT5G17680.1		disease resistance protein (TIR-NBS-LRR class); putative
30.2.17	signalling.receptor kinases.DUF 26	orange1.1g038294m|pacid:18094335	highly similar to ( 511) AT5G60900 | Symbols: RLK1 | RLK1 (RECEPTOR-LIKE PROTEIN KINASE 1); ATP binding / carbohydrate binding / kinase/ protein kinase/ protein serine/threonine kinase/ protein tyrosine kinase/ sugar binding | chr5:24498467-24501494 REVERSEmoderately similar to ( 231) KPRO_MAIZE Putative receptor protein kinase ZmPK1 precursor (EC 2.7.11.1) - Zea mays (Maize)highly similar to ( 6…	-2.351	GO:0006468;GO:0005524;GO:0004672	AT5G60900.1	RLK1	receptor-like protein kinase 1
20.1.7	stress.biotic.PR-proteins	orange1.1g008415m|pacid:18128074	moderately similar to ( 247) AT5G63020 | Symbols: | disease resistance protein (CC-NBS-LRR class), putative | chr5:25283252-25286002 REVERSEweakly similar to ( 168) loc_os01g57870 12001.m150747 protein disease resistance protein RPS2, putative, expressed no original description	-2.347	GO:0005515	AT5G63020.1		Disease resistance protein (CC-NBS-LRR class) family
27.3.8	RNA.regulation of transcription.C2C2(Zn) DOF zinc finger family	orange1.1g024229m|pacid:18105112	weakly similar to ( 104) AT1G64620 | Symbols: | Dof-type zinc finger domain-containing protein | chr1:24007288-24008460 FORWARDvery weakly similar to (98.2) PBF_MAIZE Dof zinc finger protein PBF (Prolamin box-binding factor) - Zea mays (Maize)weakly similar to ( 112) loc_os04g47990 12004.m35186 protein dof zinc finger protein, putative, expressedzf-Dof no original description	-2.33	GO:0006355;GO:0003677	AT3G61850.1	DAG1	Dof-type zinc finger DNA-binding family protein
30.2.17	signalling.receptor kinases.DUF 26	orange1.1g005825m|pacid:18130815	highly similar to ( 508) AT4G27290 | Symbols: | ATP binding / protein kinase/ protein serine/threonine kinase/ protein tyrosine kinase/ sugar binding | chr4:13666281-13669202 FORWARDmoderately similar to ( 275) SLSG3_BRAOL S-locus-specific glycoprotein S13 precursor (SLSG-13) (Fragment) - Brassica oleracea (Wild cabbage)moderately similar to ( 485) loc_os03g35600 12003.m08696 protein serine/threo…	-2.321	GO:0048544;GO:0006468;GO:0004672	AT1G65800.1	ARK2;RK2	receptor kinase 2
30.2.24	signalling.receptor kinases.S-locus glycoprotein like	orange1.1g005825m|pacid:18130815	highly similar to ( 508) AT4G27290 | Symbols: | ATP binding / protein kinase/ protein serine/threonine kinase/ protein tyrosine kinase/ sugar binding | chr4:13666281-13669202 FORWARDmoderately similar to ( 275) SLSG3_BRAOL S-locus-specific glycoprotein S13 precursor (SLSG-13) (Fragment) - Brassica oleracea (Wild cabbage)moderately similar to ( 485) loc_os03g35600 12003.m08696 protein serine/threo…	-2.321	GO:0048544;GO:0006468;GO:0004672	AT1G65800.1	ARK2;RK2	receptor kinase 2
16.8.5.1	secondary metabolism.flavonoids.isoflavones.isoflavone reductase	orange1.1g044721m|pacid:18127945	moderately similar to ( 231) AT4G39230 | Symbols: | isoflavone reductase, putative | chr4:18266024-18267604 REVERSEmoderately similar to ( 239) IFRH_SOLTU Isoflavone reductase homolog (EC 1.3.1.-) (CP100) - Solanum tuberosum (Potato)weakly similar to ( 176) loc_os06g27770 12006.m07322 protein isoflavone reductase, putative, expressedNmrA no original description	-2.295	GO:0055114;GO:0016616;GO:0006694;GO:0003854	AT4G39230.1		NmrA-like negative transcriptional regulator family protein
20.1.7	stress.biotic.PR-proteins	orange1.1g041335m|pacid:18104820	weakly similar to ( 121) AT5G22690 | Symbols: | disease resistance protein (TIR-NBS-LRR class), putative | chr5:7541369-7544888 FORWARD no original description	-2.263	GO:0043531	AT3G51570.1		Disease resistance protein (TIR-NBS-LRR class) family
30.2.25	signalling.receptor kinases.wall associated kinase	orange1.1g011189m|pacid:18127574	moderately similar to ( 258) AT1G21270 | Symbols: WAK2 | WAK2; ATP binding / calcium ion binding / protein kinase/ protein serine/threonine kinase | chr1:7444997-7447345 FORWARDvery weakly similar to (85.5) KPRO_MAIZE Putative receptor protein kinase ZmPK1 precursor (EC 2.7.11.1) - Zea mays (Maize)moderately similar to ( 267) loc_os02g56630 12002.m10685 protein OsWAK24 - OsWAK receptor-like prote…	-2.259	GO:0006468;GO:0004672;GO:0030247	AT1G21270.1	WAK2	wall-associated kinase 2
17.1.3	hormone metabolism.abscisic acid.induced-regulated-responsive-activated	orange1.1g030361m|pacid:18102592	moderately similar to ( 223) AT1G69700 | Symbols: ATHVA22C | ATHVA22C | chr1:26220337-26221663 FORWARDvery weakly similar to (92.8) HVA22_HORVU Protein HVA22 - Hordeum vulgare (Barley)weakly similar to ( 181) loc_os06g12220 12006.m05939 protein HVA22-like protein a, putative, expressedTB2_DP1_HVA22 no original description	-2.255		AT1G69700.1	ATHVA22C;HVA22C	HVA22 homologue C
27.3.25	RNA.regulation of transcription.MYB domain transcription factor family	orange1.1g019787m|pacid:18104312	moderately similar to ( 231) AT2G36890 | Symbols: RAX2, MYB38, ATMYB38, BIT1 | RAX2 (REGULATOR OF AXILLARY MERISTEMS 2); DNA binding / transcription factor | chr2:15485821-15487245 FORWARDweakly similar to ( 167) MYB38_MAIZE Myb-related protein Zm38 - Zea mays (Maize)moderately similar to ( 227) loc_os03g56090 12003.m10520 protein DNA binding protein, putative, expressed no original description	-2.248		AT5G57620.1	AtMYB36;MYB36	myb domain protein 36
16.2.1.3	secondary metabolism.phenylpropanoids.lignin biosynthesis.4CL	orange1.1g045351m|pacid:18101467	weakly similar to ( 194) AT5G63380 | Symbols: | 4-coumarate--CoA ligase family protein / 4-coumaroyl-CoA synthase family protein | chr5:25387581-25390026 REVERSEvery weakly similar to (94.7) 4CL2_SOYBN 4-coumarate--CoA ligase 2 (EC 6.2.1.12) (4CL 2) (4-coumaroyl-CoA synthase 2) (Clone 4CL16) - Glycine max (Soybean)weakly similar to ( 170) loc_os01g67530 12001.m12857 protein 4-coumarate--CoA ligas…	-2.217	GO:0008152;GO:0003824	AT5G63380.1		AMP-dependent synthetase and ligase family protein
17.3.1.1.5	hormone metabolism.brassinosteroid.synthesis-degradation.BRs.metabolic regulation	orange1.1g037705m|pacid:18134880	very weakly similar to (86.7) AT1G17060 | Symbols: CYP72C1, SOB7 | CYP72C1 (CYTOCHROME P450 72C1); electron carrier/ heme binding / iron ion binding / monooxygenase/ oxygen binding | chr1:5832282-5835255 REVERSEvery weakly similar to (80.9) C72A1_CATRO Cytochrome P450 72A1 (EC 1.3.3.9) (CYPLXXII) (Secologanin synthase) (SLS) - Catharanthus roseus (Rosy periwinkle) (Madagascar periwinkle) no origi…	-2.213		AT1G17060.1	CYP72C1;SOB7	cytochrome p450 72c1
30.2.11	signalling.receptor kinases.leucine rich repeat XI	orange1.1g003855m|pacid:18121074	moderately similar to ( 484) AT3G47570 | Symbols: | leucine-rich repeat transmembrane protein kinase, putative | chr3:17527611-17530748 FORWARDmoderately similar to ( 321) RPK1_IPONI Receptor-like protein kinase precursor (EC 2.7.11.1) - Ipomoea nil (Japanese morning glory) (Pharbitis nil)highly similar to ( 550) loc_os11g47240 12011.m08504 protein receptor-like protein kinase precursor, putative…	-2.211	GO:0005515;GO:0006468;GO:0005524;GO:0004672	AT3G47090.1		Leucine-rich repeat protein kinase family protein
20.1.7	stress.biotic.PR-proteins	orange1.1g041551m|pacid:18115245	moderately similar to ( 390) AT5G17680 | Symbols: | disease resistance protein (TIR-NBS-LRR class), putative | chr5:5822999-5827153 FORWARDweakly similar to ( 111) loc_os01g15580 12001.m08156 protein disease resistance protein RGA2, putative, expressedNB-ARC TIR TIR no original description	-2.204	GO:0007165;GO:0005515;GO:0043531	AT4G16860.1	RPP4	Disease resistance protein (TIR-NBS-LRR class) family
29.5.11.4.3.2	protein.degradation.ubiquitin.E3.SCF.FBOX	orange1.1g012220m|pacid:18110181	very weakly similar to (84.3) loc_os07g26000 12007.m06877 protein F-box domain containing protein, expressed no original description	-2.182	GO:0005515	AT3G18150.1		RNI-like superfamily protein
20.1.7	stress.biotic.PR-proteins	orange1.1g037291m|pacid:18107180	moderately similar to ( 241) AT4G12010 | Symbols: | disease resistance protein (TIR-NBS-LRR class), putative | chr4:7197325-7201393 REVERSENB-ARC TIR TIR no original description	-2.171	GO:0007165;GO:0005515;GO:0043531	AT4G12010.1		Disease resistance protein (TIR-NBS-LRR class) family
30.2.17	signalling.receptor kinases.DUF 26	orange1.1g006125m|pacid:18110478	moderately similar to ( 458) AT4G23180 | Symbols: CRK10, RLK4 | CRK10 (CYSTEINE-RICH RLK10); ATP binding / kinase/ protein kinase/ protein serine/threonine kinase/ protein tyrosine kinase | chr4:12138171-12140780 FORWARDmoderately similar to ( 210) NORK_PEA Nodulation receptor kinase precursor (EC 2.7.11.1) - Pisum sativum (Garden pea)moderately similar to ( 419) loc_os10g04720 12010.m03882 prote…	-2.163	GO:0006468;GO:0004672	AT4G11530.1	CRK34	cysteine-rich RLK (RECEPTOR-like protein kinase) 34
10.6.1	cell wall.degradation.cellulases and beta -1,4-glucanases	orange1.1g048736m|pacid:18125225	highly similar to ( 637) AT1G19940 | Symbols: AtGH9B5 | AtGH9B5 (Arabidopsis thaliana Glycosyl Hydrolase 9B5); catalytic/ hydrolase, hydrolyzing O-glycosyl compounds | chr1:6918323-6920268 REVERSEhighly similar to ( 640) GUN24_ORYSA Endoglucanase 24 precursor (EC 3.2.1.4) (Endo-1,4-beta glucanase 24) - Oryza sativa (Rice)highly similar to ( 640) loc_os09g36350 12009.m22181 protein endoglucanase 1…	-2.157
10.6.3	cell wall.degradation.pectate lyases and polygalacturonases	orange1.1g011814m|pacid:18120706	highly similar to ( 710) AT3G53190 | Symbols: | pectate lyase family protein | chr3:19714171-19717537 FORWARDmoderately similar to ( 407) PEL_LILLO Pectate lyase precursor (EC 4.2.2.2) - Lilium longiflorum (Trumpet lily)highly similar to ( 548) loc_os10g31910 12010.m06042 protein pectate lyase 12 precursor, putative, expressedAmb_all Pec_lyase_C PelB no original description	-2.122		AT3G53190.1		Pectin lyase-like superfamily protein
20.1.7	stress.biotic.PR-proteins	orange1.1g045202m|pacid:18124214	moderately similar to ( 222) AT4G19510 | Symbols: | disease resistance protein (TIR-NBS-LRR class), putative | chr4:10633805-10637841 FORWARDvery weakly similar to (82.8) loc_os01g15580 12001.m08156 protein disease resistance protein RGA2, putative, expressedNB-ARC no original description	-2.117	GO:0043531	AT4G12010.1		Disease resistance protein (TIR-NBS-LRR class) family
30.4	signalling.phosphinositides	orange1.1g035610m|pacid:18094981	weakly similar to ( 186) AT2G29700 | Symbols: ATPH1 | ATPH1 (ARABIDOPSIS THALIANA PLECKSTRIN HOMOLOGUE 1); phosphoinositide binding | chr2:12697571-12698008 FORWARDweakly similar to ( 165) loc_os01g63800 12001.m12495 protein pleckstrin homology domain-containing protein 1, putative, expressed no original description	-2.111		AT2G29700.1	ATPH1;PH1	pleckstrin homologue 1
30.2.11	signalling.receptor kinases.leucine rich repeat XI	orange1.1g012103m|pacid:18128878	highly similar to ( 573) AT1G09970 | Symbols: LRR XI-23 | LRR XI-23; ATP binding / kinase/ protein kinase/ protein serine/threonine kinase | chr1:3252408-3255428 FORWARDweakly similar to ( 199) RPK1_IPONI Receptor-like protein kinase precursor (EC 2.7.11.1) - Ipomoea nil (Japanese morning glory) (Pharbitis nil)moderately similar to ( 419) loc_os12g43640 12012.m08138 protein receptor-like protein …	-2.106		AT1G09970.2	LRR XI-23;RLK7	Leucine-rich receptor-like protein kinase family protein
30.2.11	signalling.receptor kinases.leucine rich repeat XI	orange1.1g045729m|pacid:18121087	weakly similar to ( 135) AT3G47570 | Symbols: | leucine-rich repeat transmembrane protein kinase, putative | chr3:17527611-17530748 FORWARDweakly similar to ( 103) RPK1_IPONI Receptor-like protein kinase precursor (EC 2.7.11.1) - Ipomoea nil (Japanese morning glory) (Pharbitis nil)weakly similar to ( 139) loc_os11g46970 12011.m08477 protein receptor-like protein kinase precursor, putative, expres…	-2.104	GO:0005515	AT3G47570.1		Leucine-rich repeat protein kinase family protein
30.11	signalling.light	orange1.1g029976m|pacid:18106314	weakly similar to ( 176) AT3G22840 | Symbols: ELIP1, ELIP | ELIP1 (EARLY LIGHT-INDUCABLE PROTEIN); chlorophyll binding | chr3:8084628-8085445 REVERSEweakly similar to ( 167) ELI_PEA Early light-induced protein, chloroplast precursor (ELIP) - Pisum sativum (Garden pea)weakly similar to ( 122) loc_os07g08160 12007.m05273 protein early light-induced protein, chloroplast precursor, putative, expresse…	-2.104		AT3G22840.1	ELIP;ELIP1	Chlorophyll A-B binding family protein
30.2.17	signalling.receptor kinases.DUF 26	orange1.1g003846m|pacid:18130813	highly similar to ( 643) AT4G21380 | Symbols: ARK3 | ARK3 (A. THALIANA RECEPTOR KINASE 3); kinase/ transmembrane receptor protein serine/threonine kinase | chr4:11389219-11393090 REVERSEmoderately similar to ( 260) SLSG3_BRAOL S-locus-specific glycoprotein S13 precursor (SLSG-13) (Fragment) - Brassica oleracea (Wild cabbage)highly similar to ( 673) loc_os01g57480 12001.m11899 protein serine/threo…	-2.097	GO:0048544;GO:0006468;GO:0004672	AT4G21380.1	ARK3;RK3	receptor kinase 3
20.2.1	stress.abiotic.heat	orange1.1g003070m|pacid:18105375	highly similar to ( 511) AT5G57130 | Symbols: | protein binding | chr5:23145291-23149395 FORWARDmoderately similar to ( 235) loc_os04g23220 12004.m07468 protein expressed protein no original description	-2.085		AT5G57130.1		Clp amino terminal domain-containing protein
20.2.1	stress.abiotic.heat	orange1.1g003070m|pacid:18105375	highly similar to ( 511) AT5G57130 | Symbols: | protein binding | chr5:23145291-23149395 FORWARDmoderately similar to ( 235) loc_os04g23220 12004.m07468 protein expressed protein no original description	-2.085		AT5G57130.1		Clp amino terminal domain-containing protein
30.2.17	signalling.receptor kinases.DUF 26	orange1.1g038934m|pacid:18130918	highly similar to ( 844) AT4G27290 | Symbols: | ATP binding / protein kinase/ protein serine/threonine kinase/ protein tyrosine kinase/ sugar binding | chr4:13666281-13669202 FORWARDmoderately similar to ( 342) SLSG6_BRAOL S-locus-specific glycoprotein S6 precursor (SLSG-6) - Brassica oleracea (Wild cabbage)highly similar to ( 648) loc_os04g54070 12004.m10299 protein receptor-like kinase, putativ…	-2.076	GO:0004674;GO:0048544;GO:0006468;GO:0004672	AT4G27290.1		S-locus lectin protein kinase family protein
30.2.17	signalling.receptor kinases.DUF 26	orange1.1g003272m|pacid:18130856	highly similar to ( 864) AT4G27290 | Symbols: | ATP binding / protein kinase/ protein serine/threonine kinase/ protein tyrosine kinase/ sugar binding | chr4:13666281-13669202 FORWARDmoderately similar to ( 347) SLSG6_BRAOL S-locus-specific glycoprotein S6 precursor (SLSG-6) - Brassica oleracea (Wild cabbage)highly similar to ( 748) loc_os07g36544 12007.m07905 protein serine/threonine-protein kina…	-2.074	GO:0004674;GO:0048544;GO:0006468;GO:0004672	AT4G21380.1	ARK3;RK3	receptor kinase 3
30.2.24	signalling.receptor kinases.S-locus glycoprotein like	orange1.1g003272m|pacid:18130856	highly similar to ( 864) AT4G27290 | Symbols: | ATP binding / protein kinase/ protein serine/threonine kinase/ protein tyrosine kinase/ sugar binding | chr4:13666281-13669202 FORWARDmoderately similar to ( 347) SLSG6_BRAOL S-locus-specific glycoprotein S6 precursor (SLSG-6) - Brassica oleracea (Wild cabbage)highly similar to ( 748) loc_os07g36544 12007.m07905 protein serine/threonine-protein kina…	-2.074	GO:0004674;GO:0048544;GO:0006468;GO:0004672	AT4G21380.1	ARK3;RK3	receptor kinase 3
16.8.3.1	secondary metabolism.flavonoids.dihydroflavonols.dihydroflavonol 4-reductase	orange1.1g020266m|pacid:18124109	highly similar to ( 532) AT5G19440 | Symbols: | cinnamyl-alcohol dehydrogenase, putative (CAD) | chr5:6556493-6558123 FORWARDmoderately similar to ( 232) DFRA_DIACA Dihydroflavonol-4-reductase (EC 1.1.1.219) (DFR) (Dihydrokaempferol 4-reductase) - Dianthus caryophyllus (Carnation) (Clove pink)moderately similar to ( 494) loc_os01g34480 12001.m150871 protein dihydroflavonol-4-reductase, putative, …	-2.052	GO:0050662;GO:0003824	AT5G19440.1		NAD(P)-binding Rossmann-fold superfamily protein
29.5.11.4.3.2	protein.degradation.ubiquitin.E3.SCF.FBOX	orange1.1g047073m|pacid:18126316	weakly similar to ( 121) AT3G07870 | Symbols: | F-box family protein | chr3:2510871-2512124 FORWARDvery weakly similar to (88.6) loc_os09g27570 12009.m05908 protein F-box protein interaction domain containing protein, expressed no original description	-2.043	GO:0005515	AT3G06240.1		F-box family protein
20.1.7	stress.biotic.PR-proteins	orange1.1g044748m|pacid:18117420	weakly similar to ( 124) AT5G17680 | Symbols: | disease resistance protein (TIR-NBS-LRR class), putative | chr5:5822999-5827153 FORWARDvery weakly similar to (88.6) loc_os01g71106 12001.m97573 protein NBS-LRR disease resistance protein, putative, expressed no original description	-2.036	GO:0005515	AT1G69550.1		disease resistance protein (TIR-NBS-LRR class)
29.5	protein.degradation	orange1.1g021440m|pacid:18104528	moderately similar to ( 230) AT1G14570 | Symbols: | UBX domain-containing protein | chr1:4983770-4987192 FORWARDmoderately similar to ( 204) loc_os04g57520 12004.m10637 protein UBX domain-containing protein 7, putative, expressedUAS UAS no original description	-2.029		AT1G14570.2		UBX domain-containing protein
30.2.11	signalling.receptor kinases.leucine rich repeat XI	orange1.1g037027m|pacid:18108810	weakly similar to ( 119) AT3G49670 | Symbols: BAM2 | BAM2 (BARELY ANY MERISTEM 2); ATP binding / protein binding / protein kinase/ protein serine/threonine kinase | chr3:18417741-18420836 FORWARDweakly similar to ( 105) PSKR_DAUCA Phytosulfokine receptor precursor (EC 2.7.11.1) (Phytosulfokine LRR receptor kinase) - Daucus carota (Carrot)weakly similar to ( 125) loc_os01g05980 12001.m07229 protei…	-2.017	GO:0005515	AT3G49670.1	BAM2	Leucine-rich receptor-like protein kinase family protein
27.3.32	RNA.regulation of transcription.WRKY domain transcription factor family	orange1.1g007546m|pacid:18119390	moderately similar to ( 303) AT4G22070 | Symbols: WRKY31, ATWRKY31 | WRKY31; transcription factor | chr4:11691381-11694234 REVERSEmoderately similar to ( 275) loc_os01g14440 12001.m08049 protein OsWRKY1v2 - Superfamily of rice TFs having WRKY and zinc finger domains, expressedWRKY no original description	-2.015	GO:0043565;GO:0006355;GO:0003700	AT1G62300.1	ATWRKY6;WRKY6	WRKY family transcription factor
17.5.1	hormone metabolism.ethylene.synthesis-degradation	orange1.1g048042m|pacid:18104641	weakly similar to ( 101) AT1G04350 | Symbols: | 2-oxoglutarate-dependent dioxygenase, putative | chr1:1165296-1166538 FORWARDweakly similar to ( 108) DV4H_CATRO Desacetoxyvindoline 4-hydroxylase (EC 1.14.11.20) - Catharanthus roseus (Rosy periwinkle) (Madagascar periwinkle)very weakly similar to (93.2) loc_os03g64280 12003.m11289 protein 1-aminocyclopropane-1-carboxylate oxidase, putative, expres…	-2.01		AT5G59530.1		2-oxoglutarate (2OG) and Fe(II)-dependent oxygenase superfamily protein
30.1	signalling.in sugar and nutrient physiology	orange1.1g002352m|pacid:18109281	highly similar to ( 873) AT2G29120 | Symbols: ATGLR2.7, GLR2.7 | ATGLR2.7; intracellular ligand-gated ion channel | chr2:12511479-12515893 REVERSEmoderately similar to ( 485) GLR31_ORYSA Glutamate receptor 3.1 precursor (Ligand-gated ion channel 3.1) - Oryza sativa (Rice)highly similar to ( 744) loc_os09g25960 12009.m05748 protein glutamate receptor 2.7 precursor, putativeLig_chan ANF_receptor PB…	-2.008	GO:0016020;GO:0004970	AT2G29120.1	ATGLR2.7;GLR2.7	glutamate receptor 2.7
17.5.1	hormone metabolism.ethylene.synthesis-degradation	orange1.1g045644m|pacid:18122461	moderately similar to ( 260) AT1G17020 | Symbols: SRG1, ATSRG1 | SRG1 (SENESCENCE-RELATED GENE 1); oxidoreductase, acting on diphenols and related substances as donors, oxygen as acceptor / oxidoreductase, acting on paired donors, with incorporation or reduction of molecular oxygen, 2-oxoglutarate as one donor, and inc | chr1:5820258-5821741 FORWARDweakly similar to ( 110) ACCO1_PETHY 1-aminocycl…	2.008	GO:0055114;GO:0016491	AT1G17020.1	ATSRG1;SRG1	senescence-related gene 1
10.5.1.1	cell wall.cell wall proteins.AGPs.AGP	orange1.1g013841m|pacid:18098238	moderately similar to ( 411) AT4G12730 | Symbols: FLA2 | FLA2 (FASCICLIN-LIKE ARABINOGALACTAN 2) | chr4:7491598-7492809 REVERSEmoderately similar to ( 273) loc_os09g07350 12009.m04004 protein fasciclin-like arabinogalactan protein 8 precursor, putative, expressed no original description	2.013		AT4G12730.1	FLA2	FASCICLIN-like arabinogalactan 2
30.2.25	signalling.receptor kinases.wall associated kinase	orange1.1g042973m|pacid:18127552	very weakly similar to (86.3) loc_os04g51040 12004.m10001 protein OsWAK50 - OsWAK receptor-like protein kinase, expressed no original description	2.025	GO:0006468;GO:0005524;GO:0004672	AT1G21240.1	WAK3	wall associated kinase 3
21.4	redox.glutaredoxins	orange1.1g039608m|pacid:18137090	weakly similar to ( 140) AT1G03020 | Symbols: | glutaredoxin family protein | chr1:698207-698515 REVERSEweakly similar to ( 103) loc_os01g27140 12001.m09165 protein glutaredoxin, putative, expressedGRX_GRXh_1_2_like no original description	2.027	GO:0045454;GO:0015035;GO:0009055	AT1G03020.1		Thioredoxin superfamily protein
21.1.1	redox.thioredoxin.PDIL	orange1.1g031686m|pacid:18110295	very weakly similar to (96.7) AT3G54960 | Symbols: ATPDIL1-3 | ATPDIL1-3 (PDI-LIKE 1-3); protein disulfide isomerase | chr3:20363895-20366822 REVERSEvery weakly similar to (92.8) loc_os02g01010 12002.m05451 protein OsPDIL1-4 - Oryza sativa protein disulfide isomerase, expressed no original description	2.028		AT3G54960.2	ATPDI1;ATPDIL1-3;PDI1;PDIL1-3	PDI-like 1-3
29.5.1	protein.degradation.subtilases	orange1.1g030998m|pacid:18119545	weakly similar to ( 101) AT1G01900 | Symbols: ATSBT1.1, SBTI1.1 | SBTI1.1; serine-type endopeptidase | chr1:310332-313011 FORWARDweakly similar to ( 148) loc_os04g35140 12004.m08604 protein subtilisin-like protease precursor, putative, expressed no original description	2.043		AT1G01900.1	ATSBT1.1;SBTI1.1	subtilase family protein
10.1.6	cell wall.precursor synthesis.GAE	orange1.1g011841m|pacid:18115499	highly similar to ( 705) AT3G23820 | Symbols: GAE6 | GAE6 (UDP-D-GLUCURONATE 4-EPIMERASE 6); UDP-glucuronate 4-epimerase/ catalytic | chr3:8603645-8605027 FORWARDvery weakly similar to (95.9) GALE1_PEA UDP-glucose 4-epimerase (EC 5.1.3.2) (Galactowaldenase) (UDP-galactose 4-epimerase) - Pisum sativum (Garden pea)highly similar to ( 544) loc_os02g54890 12002.m10517 protein expressed proteinWcaG Ga…	2.044	GO:0055114;GO:0016616;GO:0006694;GO:0003854	AT3G23820.1	GAE6	UDP-D-glucuronate 4-epimerase 6
16.2	secondary metabolism.phenylpropanoids	orange1.1g044243m|pacid:18095915	moderately similar to ( 332) AT1G24430 | Symbols: | transferase/ transferase, transferring acyl groups other than amino-acyl groups | chr1:8658190-8659497 REVERSEvery weakly similar to (93.6) HCBT2_DIACA Anthranilate N-benzoyltransferase protein 2 (EC 2.3.1.144) (Anthranilate N-hydroxycinnamoyl/benzoyltransferase 2) - Dianthus caryophyllus (Carnation) (Clove pink)weakly similar to ( 127) loc_os02…	2.047	GO:0016747	AT1G24430.1		HXXXD-type acyl-transferase family protein
20.2.3	stress.abiotic.drought/salt	orange1.1g027471m|pacid:18109886	moderately similar to ( 365) AT5G64030 | Symbols: | dehydration-responsive protein-related | chr5:25624965-25628257 FORWARDmoderately similar to ( 348) loc_os01g66110 12001.m42777 protein ankyrin-like protein, putative, expressedDUF248 no original description	2.047	GO:0008168	AT5G64030.1		S-adenosyl-L-methionine-dependent methyltransferases superfamily protein
20.2.99	stress.abiotic.unspecified	orange1.1g028365m|pacid:18133057	moderately similar to ( 251) AT1G72610 | Symbols: GLP1, ATGER1, GER1 | GER1 (GERMIN-LIKE PROTEIN 1); oxalate oxidase | chr1:27339302-27339928 REVERSEmoderately similar to ( 256) AB19A_PRUPE Auxin-binding protein ABP19a precursor - Prunus persica (Peach)moderately similar to ( 246) loc_os08g35760 12008.m07565 protein auxin-binding protein ABP20 precursor, putative, expressedCupin_1 no original des…	2.055	GO:0045735	AT1G72610.1	ATGER1;GER1;GLP1	germin-like protein 1
30.2.11	signalling.receptor kinases.leucine rich repeat XI	orange1.1g040468m|pacid:18097745	moderately similar to ( 302) AT3G53240 | Symbols: AtRLP45 | AtRLP45 (Receptor Like Protein 45); protein binding | chr3:19735927-19739047 FORWARDweakly similar to ( 198) RPK1_IPONI Receptor-like protein kinase precursor (EC 2.7.11.1) - Ipomoea nil (Japanese morning glory) (Pharbitis nil)moderately similar to ( 249) loc_os04g55420 12004.m10434 protein protein binding protein, putative, expressed no…	2.066	GO:0005515	AT1G07390.3	AtRLP1;RLP1	receptor like protein 1
20.2.1	stress.abiotic.heat	orange1.1g028463m|pacid:18127880	weakly similar to ( 185) AT5G51440 | Symbols: | 23.5 kDa mitochondrial small heat shock protein (HSP23.5-M) | chr5:20891242-20892013 FORWARDweakly similar to ( 174) HS22M_PEA Heat shock 22 kDa protein, mitochondrial precursor - Pisum sativum (Garden pea)weakly similar to ( 120) loc_os02g52150 12002.m10246 protein heat shock 22 kDa protein, mitochondrial precursor, putative, expressed no original …	2.067		AT4G25200.1	ATHSP23.6-MITO;HSP23.6-MITO	mitochondrion-localized small heat shock protein 23.6
20.2.1	stress.abiotic.heat	orange1.1g028463m|pacid:18127880	weakly similar to ( 185) AT5G51440 | Symbols: | 23.5 kDa mitochondrial small heat shock protein (HSP23.5-M) | chr5:20891242-20892013 FORWARDweakly similar to ( 174) HS22M_PEA Heat shock 22 kDa protein, mitochondrial precursor - Pisum sativum (Garden pea)weakly similar to ( 120) loc_os02g52150 12002.m10246 protein heat shock 22 kDa protein, mitochondrial precursor, putative, expressed no original …	2.067		AT4G25200.1	ATHSP23.6-MITO;HSP23.6-MITO	mitochondrion-localized small heat shock protein 23.6
10.1.5	cell wall.precursor synthesis.UXS	orange1.1g017216m|pacid:18106564	highly similar to ( 729) AT5G28840 | Symbols: GME | GME (GDP-D-MANNOSE 3',5'-EPIMERASE); GDP-mannose 3,5-epimerase/ NAD or NADH binding / catalytic | chr5:10862472-10864024 REVERSEhighly similar to ( 744) GME1_ORYSA GDP-mannose 3,5-epimerase 1 (EC 5.1.3.18) (GDP-Man 3,5-epimerase 1) (OsGME-1) - Oryza sativa (Rice)highly similar to ( 744) loc_os10g28200 12010.m21888 protein GDP-mannose 3,5-epimera…	2.08		AT5G28840.2	GME	GDP-D-mannose 3\';5\'-epimerase
21.4	redox.glutaredoxins	orange1.1g042938m|pacid:18136527	weakly similar to ( 145) AT1G03020 | Symbols: | glutaredoxin family protein | chr1:698207-698515 REVERSEweakly similar to ( 113) loc_os01g27140 12001.m09165 protein glutaredoxin, putative, expressedGRX_GRXh_1_2_like no original description	2.086	GO:0045454;GO:0015035;GO:0009055	AT1G03020.1		Thioredoxin superfamily protein
29.5	protein.degradation	orange1.1g036884m|pacid:18128634	weakly similar to ( 115) AT2G31870 | Symbols: TEJ | TEJ (Sanskrit for 'bright'); poly(ADP-ribose) glycohydrolase | chr2:13549999-13553756 REVERSEPARG_cat no original description	2.089	GO:0005975;GO:0004649	AT2G31870.1	TEJ	Poly (ADP-ribose) glycohydrolase (PARG)
30.2.17	signalling.receptor kinases.DUF 26	orange1.1g003759m|pacid:18100686	highly similar to ( 541) AT5G60900 | Symbols: RLK1 | RLK1 (RECEPTOR-LIKE PROTEIN KINASE 1); ATP binding / carbohydrate binding / kinase/ protein kinase/ protein serine/threonine kinase/ protein tyrosine kinase/ sugar binding | chr5:24498467-24501494 REVERSEmoderately similar to ( 225) KPRO_MAIZE Putative receptor protein kinase ZmPK1 precursor (EC 2.7.11.1) - Zea mays (Maize)highly similar to ( 6…	2.089	GO:0006468;GO:0005524;GO:0004672	AT5G60900.1	RLK1	receptor-like protein kinase 1
20.1.7	stress.biotic.PR-proteins	orange1.1g044858m|pacid:18113552	weakly similar to ( 142) AT4G27190 | Symbols: | disease resistance protein (NBS-LRR class), putative | chr4:13620977-13623934 REVERSEweakly similar to ( 153) loc_os01g72680 12001.m13302 protein disease resistance protein RPS2, putativeNB-ARC no original description	2.093	GO:0005524	AT1G12280.1		LRR and NB-ARC domains-containing disease resistance protein
20.2	stress.abiotic	orange1.1g018493m|pacid:18101179	moderately similar to ( 276) AT5G52060 | Symbols: ATBAG1 | ATBAG1 (ARABIDOPSIS THALIANA BCL-2-ASSOCIATED ATHANOGENE 1); protein binding | chr5:21152449-21153741 REVERSEmoderately similar to ( 254) loc_os09g35630 12009.m06514 protein protein binding protein, putative, expressedBAG1_N no original description	2.098	GO:0005515;GO:0051087	AT5G52060.1	ATBAG1;BAG1	BCL-2-associated athanogene 1
10.5.3	cell wall.cell wall proteins.LRR	orange1.1g039087m|pacid:18104921	moderately similar to ( 479) AT4G29240 | Symbols: | leucine-rich repeat family protein / extensin family protein | chr4:14418826-14420073 FORWARDweakly similar to ( 127) RPK1_IPONI Receptor-like protein kinase precursor (EC 2.7.11.1) - Ipomoea nil (Japanese morning glory) (Pharbitis nil)moderately similar to ( 369) loc_os05g09640 12005.m05477 protein BRASSINOSTEROID INSENSITIVE 1 precursor, putat…	2.106	GO:0005515	AT4G29240.1		Leucine-rich repeat (LRR) family protein
30.2.11	signalling.receptor kinases.leucine rich repeat XI	orange1.1g039087m|pacid:18104921	moderately similar to ( 479) AT4G29240 | Symbols: | leucine-rich repeat family protein / extensin family protein | chr4:14418826-14420073 FORWARDweakly similar to ( 127) RPK1_IPONI Receptor-like protein kinase precursor (EC 2.7.11.1) - Ipomoea nil (Japanese morning glory) (Pharbitis nil)moderately similar to ( 369) loc_os05g09640 12005.m05477 protein BRASSINOSTEROID INSENSITIVE 1 precursor, putat…	2.106	GO:0005515	AT4G29240.1		Leucine-rich repeat (LRR) family protein
29.5.11.4.2	protein.degradation.ubiquitin.E3.RING	orange1.1g037121m|pacid:18132240	highly similar to ( 528) AT1G60190 | Symbols: | armadillo/beta-catenin repeat family protein / U-box domain-containing protein | chr1:22198403-22200463 FORWARDmoderately similar to ( 265) SPL11_ORYSA Spotted leaf protein 11 (Spotted leaf11) (Cell death-related protein SPL11) - Oryza sativa (Rice)moderately similar to ( 483) loc_os08g32060 12008.m07200 protein spotted leaf protein 11, putative, ex…	2.109	GO:0005515;GO:0016567;GO:0004842	AT1G60190.1		ARM repeat superfamily protein
16.1	secondary metabolism.simple phenols	orange1.1g008038m|pacid:18122965	highly similar to ( 778) AT5G21105 | Symbols: | L-ascorbate oxidase/ copper ion binding / oxidoreductase | chr5:7174321-7177409 FORWARDhighly similar to ( 851) ASO_TOBAC L-ascorbate oxidase precursor (EC 1.10.3.3) (Ascorbase) (ASO) - Nicotiana tabacum (Common tobacco)highly similar to ( 738) loc_os06g37080 12006.m08243 protein L-ascorbate oxidase precursor, putative, expressedSufI Cu-oxidase_3 Cu…	2.109	GO:0055114;GO:0016491;GO:0005507	AT5G21105.1		Plant L-ascorbate oxidase
30.2.3	signalling.receptor kinases.leucine rich repeat III	orange1.1g006031m|pacid:18092660	highly similar to ( 710) AT5G43020 | Symbols: | leucine-rich repeat transmembrane protein kinase, putative | chr5:17255426-17257742 REVERSEweakly similar to ( 136) PSKR_DAUCA Phytosulfokine receptor precursor (EC 2.7.11.1) (Phytosulfokine LRR receptor kinase) - Daucus carota (Carrot)moderately similar to ( 375) loc_os04g55620 12004.m10453 protein receptor kinase, putative, expressedPkinase S_TKc …	2.113	GO:0005515;GO:0006468;GO:0004672	AT5G43020.1		Leucine-rich repeat protein kinase family protein
16.1.5	secondary metabolism.isoprenoids.terpenoids	orange1.1g024780m|pacid:18123387	weakly similar to ( 151) AT5G23960 | Symbols: ATTPS21, TPS21 | TPS21 (TERPENE SYNTHASE 21); (-)-E-beta-caryophyllene synthase/ alpha-humulene synthase | chr5:8092969-8095128 FORWARDmoderately similar to ( 209) DCS1_GOSHI (+)-delta-cadinene synthase (EC 4.2.3.13) (D-cadinene synthase) - Gossypium hirsutum (Upland cotton)weakly similar to ( 146) loc_os04g27720 12004.m07894 protein terpene synthase …	2.117	GO:0016829;GO:0010333;GO:0008152	AT5G23960.1	ATTPS21;TPS21	terpene synthase 21
30.2.17	signalling.receptor kinases.DUF 26	orange1.1g048219m|pacid:18101349	weakly similar to ( 163) AT5G24080 | Symbols: | protein kinase family protein | chr5:8139334-8141014 REVERSEweakly similar to ( 145) KPRO_MAIZE Putative receptor protein kinase ZmPK1 precursor (EC 2.7.11.1) - Zea mays (Maize)weakly similar to ( 177) loc_os04g12600 12004.m06503 protein receptor-like protein kinase, putativeTyrKc Pkinase_Tyr S_TKc S_TKc Pkinase PTKc PTKc_Csk_like no original descri…	2.121	GO:0006468;GO:0005524;GO:0004672	AT5G24080.1		Protein kinase superfamily protein
10.8.1	cell wall.pectin*esterases.PME	orange1.1g008722m|pacid:18114375	highly similar to ( 573) AT1G11580 | Symbols: ATPMEPCRA, PMEPCRA | PMEPCRA (METHYLESTERASE PCR A); enzyme inhibitor/ pectinesterase | chr1:3888730-3890649 FORWARDmoderately similar to ( 429) PME3_CITSI Pectinesterase-3 precursor (EC 3.1.1.11) (Pectin methylesterase 3) (PE 3) - Citrus sinensis (Sweet orange)highly similar to ( 511) loc_os01g57854 12001.m11933 protein pectinesterase-1 precursor, pu…	2.129	GO:0004857;GO:0042545;GO:0030599;GO:0005618	AT1G11580.1	ATPMEPCRA;PMEPCRA	methylesterase PCR A
29.5.11.4.2	protein.degradation.ubiquitin.E3.RING	orange1.1g017405m|pacid:18136680	moderately similar to ( 395) AT3G61180 | Symbols: | zinc finger (C3HC4-type RING finger) family protein | chr3:22645680-22647290 FORWARDmoderately similar to ( 358) loc_os02g45240 12002.m09563 protein protein binding protein, putative, expressed no original description	2.144	GO:0008270;GO:0005515	AT3G61180.1		RING/U-box superfamily protein
30.2.24	signalling.receptor kinases.S-locus glycoprotein like	orange1.1g036124m|pacid:18120879	moderately similar to ( 289) AT3G16030 | Symbols: CES101 | CES101 (CALLUS EXPRESSION OF RBCS 101); ATP binding / carbohydrate binding / kinase/ protein kinase/ protein serine/threonine kinase/ protein tyrosine kinase/ sugar binding | chr3:5439609-5442802 FORWARDweakly similar to ( 109) SLSG6_BRAOL S-locus-specific glycoprotein S6 precursor (SLSG-6) - Brassica oleracea (Wild cabbage)weakly similar…	2.144		AT3G16030.1	CES101	lectin protein kinase family protein
29.5	protein.degradation	orange1.1g034071m|pacid:18104773	weakly similar to ( 117) AT1G71696 | Symbols: SOL1 | SOL1 (SUPPRESSOR OF LLP1 1); carboxypeptidase/ metallocarboxypeptidase/ zinc ion binding | chr1:26966996-26970364 FORWARDweakly similar to ( 124) loc_os06g05240 12006.m05253 protein carboxypeptidase D precursor, putative, expressed no original description	2.155	GO:0008270;GO:0006508;GO:0004181	AT1G71696.2	SOL1	carboxypeptidase D; putative
30.2.11	signalling.receptor kinases.leucine rich repeat XI	orange1.1g045493m|pacid:18107374	highly similar to ( 770) AT1G35710 | Symbols: | leucine-rich repeat transmembrane protein kinase, putative | chr1:13220940-13224386 FORWARDmoderately similar to ( 456) RPK1_IPONI Receptor-like protein kinase precursor (EC 2.7.11.1) - Ipomoea nil (Japanese morning glory) (Pharbitis nil)highly similar to ( 672) loc_os10g02970 12010.m03714 protein receptor-like protein kinase precursor, putativeS_TK…	2.166	GO:0006468;GO:0005524;GO:0004672;GO:0005515	AT1G35710.1		Protein kinase family protein with leucine-rich repeat domain
30.5	signalling.G-proteins	orange1.1g016074m|pacid:18122436	moderately similar to ( 487) AT1G31650 | Symbols: ATROPGEF14, ROPGEF14 | ROPGEF14; Rho guanyl-nucleotide exchange factor | chr1:11326474-11329767 REVERSEmoderately similar to ( 380) loc_os02g47420 12002.m33830 protein pollen-specific kinase partner protein, putative, expressedPRONE no original description	2.166	GO:0005089	AT1G31650.1	ATROPGEF14;ROPGEF14	RHO guanyl-nucleotide exchange factor 14
29.5.1	protein.degradation.subtilases	orange1.1g038881m|pacid:18126967	highly similar to ( 942) AT2G04160 | Symbols: AIR3 | AIR3; serine-type endopeptidase | chr2:1401450-1407694 REVERSEhighly similar to ( 785) loc_os02g10520 12002.m06350 protein subtilisin-like protease precursor, putative, expressedPA_subtilisin_like no original description	2.179	GO:0006508;GO:0004252	AT2G04160.1	AIR3	Subtilisin-like serine endopeptidase family protein
29.5.11.4.2	protein.degradation.ubiquitin.E3.RING	orange1.1g033041m|pacid:18109876	very weakly similar to (94.7) AT3G16720 | Symbols: ATL2 | ATL2; protein binding / zinc ion binding | chr3:5692880-5693794 FORWARD no original description	2.179	GO:0008270;GO:0005515	AT3G16720.1	ATL2;TL2	TOXICOS EN LEVADURA 2
21.2.2	redox.ascorbate and glutathione.glutathione	orange1.1g006929m|pacid:18104924	highly similar to ( 807) AT4G29210 | Symbols: GGT4 | GGT4 (GAMMA-GLUTAMYL TRANSPEPTIDASE 4); gamma-glutamyltransferase/ glutathione gamma-glutamylcysteinyltransferase | chr4:14400990-14402752 FORWARDhighly similar to ( 693) loc_os01g05810 12001.m07212 protein gamma-glutamyltranspeptidase 1 precursor, putative, expressedG_glu_transpept Ggt ggt no original description	2.18	GO:0006749;GO:0003840	AT4G29210.1	GGT3;GGT4	gamma-glutamyl transpeptidase 4
30.2.11	signalling.receptor kinases.leucine rich repeat XI	orange1.1g039514m|pacid:18129084	moderately similar to ( 385) AT3G47570 | Symbols: | leucine-rich repeat transmembrane protein kinase, putative | chr3:17527611-17530748 FORWARDmoderately similar to ( 278) PSKR_DAUCA Phytosulfokine receptor precursor (EC 2.7.11.1) (Phytosulfokine LRR receptor kinase) - Daucus carota (Carrot)moderately similar to ( 422) loc_os11g47240 12011.m08504 protein receptor-like protein kinase precursor, pu…	2.19	GO:0005515;GO:0006468;GO:0005524;GO:0004672	AT3G47570.1		Leucine-rich repeat protein kinase family protein
10.1.21	cell wall.precursor synthesis.phosphomannomutase	orange1.1g038498m|pacid:18136029	moderately similar to ( 431) AT2G45790 | Symbols: ATPMM, PMM | PMM (PHOSPHOMANNOMUTASE); phosphomannomutase | chr2:18855876-18857753 FORWARDmoderately similar to ( 444) loc_os04g58580 12004.m101698 protein phosphomannomutase, putative, expressedPMM Cof no original description	2.195	GO:0009298;GO:0005737;GO:0004615	AT2G45790.1	ATPMM;PMM	phosphomannomutase
20.2.3	stress.abiotic.drought/salt	orange1.1g015557m|pacid:18092785	moderately similar to ( 303) AT2G34300 | Symbols: | dehydration-responsive protein-related | chr2:14473916-14476811 REVERSEmoderately similar to ( 250) loc_os01g66110 12001.m42777 protein ankyrin-like protein, putative, expressedDUF248 no original description	2.201	GO:0008168	AT2G34300.2		S-adenosyl-L-methionine-dependent methyltransferases superfamily protein
30.2.3	signalling.receptor kinases.leucine rich repeat III	orange1.1g019886m|pacid:18118582	weakly similar to ( 110) AT3G08680 | Symbols: | leucine-rich repeat transmembrane protein kinase, putative | chr3:2638591-2640590 FORWARDweakly similar to ( 123) loc_os03g50450 12003.m10037 protein atypical receptor-like kinase MARK, putative, expressed no original description	2.204	GO:0006468;GO:0005524;GO:0004672	AT5G58300.2		Leucine-rich repeat protein kinase family protein
20.1.7	stress.biotic.PR-proteins	orange1.1g017559m|pacid:18104648	very weakly similar to (91.7) AT1G69545 | Symbols: | leucine-rich repeat family protein | chr1:26148836-26150947 REVERSE no original description	2.206	GO:0005515	AT1G69550.1		disease resistance protein (TIR-NBS-LRR class)
17.8.1	hormone metabolism.salicylic acid.synthesis-degradation	orange1.1g018139m|pacid:18138203	moderately similar to ( 275) AT4G36470 | Symbols: | S-adenosyl-L-methionine:carboxyl methyltransferase family protein | chr4:17215128-17216475 REVERSEmoderately similar to ( 245) BAMT_ANTMA Benzoate carboxyl methyltransferase (EC 2.1.1.-) (S-adenosyl-L-methionine:benzoic acid carboxyl methyltransferase) - Antirrhinum majus (Garden snapdragon)moderately similar to ( 282) loc_os01g50610 12001.m1506…	2.211	GO:0008168	AT4G36470.1		S-adenosyl-L-methionine-dependent methyltransferases superfamily protein
30.2.11	signalling.receptor kinases.leucine rich repeat XI	orange1.1g043706m|pacid:18100235	highly similar to ( 520) AT4G34220 | Symbols: | leucine-rich repeat transmembrane protein kinase, putative | chr4:16381653-16384054 REVERSEweakly similar to ( 134) RPK1_IPONI Receptor-like protein kinase precursor (EC 2.7.11.1) - Ipomoea nil (Japanese morning glory) (Pharbitis nil)moderately similar to ( 445) loc_os09g02250 12009.m059931 protein transposon protein, putative, unclassified, express…	2.221	GO:0006468;GO:0004672;GO:0005515	AT4G34220.1		Leucine-rich repeat protein kinase family protein
16.2.1.10	secondary metabolism.phenylpropanoids.lignin biosynthesis.CAD	orange1.1g018094m|pacid:18139373	moderately similar to ( 499) AT4G37990 | Symbols: ELI3-2, ELI3, ATCAD8, CAD-B2 | ELI3-2 (ELICITOR-ACTIVATED GENE 3-2); aryl-alcohol dehydrogenase/ mannitol dehydrogenase | chr4:17855964-17857388 FORWARDhighly similar to ( 574) MTDH_FRAAN Probable mannitol dehydrogenase (EC 1.1.1.255) (NAD-dependent mannitol dehydrogenase) - Fragaria ananassa (Strawberry)moderately similar to ( 446) loc_os10g29470…	2.222	GO:0055114;GO:0016491;GO:0008270	AT4G37990.1	ATCAD8;CAD-B2;ELI3;ELI3-2	elicitor-activated gene 3-2
10.7	cell wall.modification	orange1.1g023337m|pacid:18124036	moderately similar to ( 432) AT4G25810 | Symbols: XTR6, XTH23 | XTR6 (XYLOGLUCAN ENDOTRANSGLYCOSYLASE 6); hydrolase, acting on glycosyl bonds / hydrolase, hydrolyzing O-glycosyl compounds / xyloglucan:xyloglucosyl transferase | chr4:13128694-13129715 FORWARDmoderately similar to ( 383) BRU1_SOYBN Brassinosteroid-regulated protein BRU1 precursor - Glycine max (Soybean)moderately similar to ( 390) …	2.226	GO:0048046;GO:0016762;GO:0006073;GO:0005618;GO:0005975;GO:0004553	AT4G25810.1	XTH23;XTR6	xyloglucan endotransglycosylase 6
30.2.11	signalling.receptor kinases.leucine rich repeat XI	orange1.1g047563m|pacid:18133945	weakly similar to ( 200) AT3G53240 | Symbols: AtRLP45 | AtRLP45 (Receptor Like Protein 45); protein binding | chr3:19735927-19739047 FORWARDweakly similar to ( 108) PSKR_DAUCA Phytosulfokine receptor precursor (EC 2.7.11.1) (Phytosulfokine LRR receptor kinase) - Daucus carota (Carrot)weakly similar to ( 135) loc_os04g02920 12004.m05605 protein protein binding protein, putative, expressed no origi…	2.231	GO:0005515	AT1G74190.1	AtRLP15;RLP15	receptor like protein 15
30.2.11	signalling.receptor kinases.leucine rich repeat XI	orange1.1g040815m|pacid:18094897	weakly similar to ( 191) AT4G13810 | Symbols: AtRLP47 | AtRLP47 (Receptor Like Protein 47); protein binding | chr4:8005062-8007287 REVERSEweakly similar to ( 114) PSKR_DAUCA Phytosulfokine receptor precursor (EC 2.7.11.1) (Phytosulfokine LRR receptor kinase) - Daucus carota (Carrot)weakly similar to ( 194) loc_os01g04070 12001.m07042 protein verticillium wilt disease resistance protein, putative,…	2.233	GO:0005515	AT5G40170.1	AtRLP54;RLP54	receptor like protein 54
17.8.1	hormone metabolism.salicylic acid.synthesis-degradation	orange1.1g017514m|pacid:18098944	moderately similar to ( 321) AT3G11480 | Symbols: BSMT1, ATBSMT1 | BSMT1; S-adenosylmethionine-dependent methyltransferase | chr3:3614544-3617137 FORWARDmoderately similar to ( 301) BAMT_ANTMA Benzoate carboxyl methyltransferase (EC 2.1.1.-) (S-adenosyl-L-methionine:benzoic acid carboxyl methyltransferase) - Antirrhinum majus (Garden snapdragon)moderately similar to ( 325) loc_os02g48770 12002.m0…	2.24	GO:0008168	AT3G11480.1	ATBSMT1;BSMT1	S-adenosyl-L-methionine-dependent methyltransferases superfamily protein
30.2.11	signalling.receptor kinases.leucine rich repeat XI	orange1.1g019843m|pacid:18091008	moderately similar to ( 273) AT3G47570 | Symbols: | leucine-rich repeat transmembrane protein kinase, putative | chr3:17527611-17530748 FORWARDweakly similar to ( 160) RPK1_IPONI Receptor-like protein kinase precursor (EC 2.7.11.1) - Ipomoea nil (Japanese morning glory) (Pharbitis nil)moderately similar to ( 310) loc_os06g16070 12006.m06320 protein receptor-like protein kinase precursor, putative…	2.247		AT3G47570.1		Leucine-rich repeat protein kinase family protein
30.2.11	signalling.receptor kinases.leucine rich repeat XI	orange1.1g002679m|pacid:18100862	highly similar to ( 548) AT1G35710 | Symbols: | leucine-rich repeat transmembrane protein kinase, putative | chr1:13220940-13224386 FORWARDmoderately similar to ( 352) RPK1_IPONI Receptor-like protein kinase precursor (EC 2.7.11.1) - Ipomoea nil (Japanese morning glory) (Pharbitis nil)moderately similar to ( 489) loc_os10g02970 12010.m03714 protein receptor-like protein kinase precursor, putative…	2.254	GO:0005515	AT1G35710.1		Protein kinase family protein with leucine-rich repeat domain
20.1.7	stress.biotic.PR-proteins	orange1.1g007687m|pacid:18094806	moderately similar to ( 270) AT5G63020 | Symbols: | disease resistance protein (CC-NBS-LRR class), putative | chr5:25283252-25286002 REVERSEmoderately similar to ( 221) loc_os01g57870 12001.m150747 protein disease resistance protein RPS2, putative, expressed no original description	2.261	GO:0005515	AT4G10780.1		LRR and NB-ARC domains-containing disease resistance protein
10.8.1	cell wall.pectin*esterases.PME	orange1.1g018173m|pacid:18115797	moderately similar to ( 382) AT3G14310 | Symbols: ATPME3 | ATPME3; pectinesterase | chr3:4772214-4775095 REVERSEhighly similar to ( 617) PME3_CITSI Pectinesterase-3 precursor (EC 3.1.1.11) (Pectin methylesterase 3) (PE 3) - Citrus sinensis (Sweet orange)moderately similar to ( 207) loc_os01g21034 12001.m42984 protein pectinesterase-2 precursor, putative, expressedPectinesterase PMEI no original d…	2.271	GO:0042545;GO:0030599;GO:0005618;GO:0004857	AT3G14310.1	ATPME3;PME3	pectin methylesterase 3
17.2.3	hormone metabolism.auxin.induced-regulated-responsive-activated	orange1.1g048467m|pacid:18126961	moderately similar to ( 221) AT1G60730 | Symbols: | aldo/keto reductase family protein | chr1:22358613-22360082 REVERSEmoderately similar to ( 219) A115_TOBAC Auxin-induced protein PCNT115 - Nicotiana tabacum (Common tobacco)moderately similar to ( 220) loc_os04g26910 12004.m07816 protein auxin-induced protein PCNT115, putative, expressedTas Aldo_ket_red no original description	2.288		AT1G60690.1		NAD(P)-linked oxidoreductase superfamily protein
10.8.1	cell wall.pectin*esterases.PME	orange1.1g010103m|pacid:18127914	highly similar to ( 679) AT2G45220 | Symbols: | pectinesterase family protein | chr2:18644281-18646394 REVERSEhighly similar to ( 679) PME2_CITSI Pectinesterase-2 precursor (EC 3.1.1.11) (Pectin methylesterase) (PE) - Citrus sinensis (Sweet orange)moderately similar to ( 450) loc_os01g21034 12001.m42984 protein pectinesterase-2 precursor, putative, expressedPectinesterase PemB PMEI PRK10531 no or…	2.289	GO:0004857;GO:0042545;GO:0030599;GO:0005618	AT2G45220.1		Plant invertase/pectin methylesterase inhibitor superfamily
20.1.7	stress.biotic.PR-proteins	orange1.1g017525m|pacid:18128855	weakly similar to ( 156) AT5G63020 | Symbols: | disease resistance protein (CC-NBS-LRR class), putative | chr5:25283252-25286002 REVERSEweakly similar to ( 103) loc_os01g57870 12001.m150747 protein disease resistance protein RPS2, putative, expressed no original description	2.29		AT1G12220.2	RPS5	Disease resistance protein (CC-NBS-LRR class) family
17.2.3	hormone metabolism.auxin.induced-regulated-responsive-activated	orange1.1g046487m|pacid:18105201	weakly similar to ( 175) AT4G34760 | Symbols: | auxin-responsive family protein | chr4:16582471-16582794 REVERSEvery weakly similar to (89.0) AX15A_SOYBN Auxin-induced protein 15A - Glycine max (Soybean)weakly similar to ( 108) loc_os02g24700 12002.m07617 protein OsSAUR8 - Auxin-responsive SAUR gene family member, expressedAuxin_inducible no original description	2.298	GO:0009733	AT1G75580.1		SAUR-like auxin-responsive protein family
30.3	signalling.calcium	orange1.1g033062m|pacid:18137450	weakly similar to ( 142) AT2G46600 | Symbols: | calcium-binding protein, putative | chr2:19136070-19136477 FORWARDweakly similar to ( 107) loc_os06g46950 12006.m09221 protein EF-hand Ca2+-binding protein CCD1, putative, expressed no original description	2.303		AT2G46600.1		Calcium-binding EF-hand family protein
20.2.1	stress.abiotic.heat	orange1.1g043288m|pacid:18119987	weakly similar to ( 168) AT1G07400 | Symbols: | 17.8 kDa class I heat shock protein (HSP17.8-CI) | chr1:2275148-2275621 FORWARDweakly similar to ( 189) HSP11_SOYBN 17.3 kDa class I heat shock protein (HSP 17.3) - Glycine max (Soybean)weakly similar to ( 135) loc_os03g15960 12003.m101284 protein 17.4 kDa class I heat shock protein 3, putative, expressedHSP20 alpha-crystallin-Hsps IbpA no original …	2.306		AT1G07400.1		HSP20-like chaperones superfamily protein
20.2.1	stress.abiotic.heat	orange1.1g043288m|pacid:18119987	weakly similar to ( 168) AT1G07400 | Symbols: | 17.8 kDa class I heat shock protein (HSP17.8-CI) | chr1:2275148-2275621 FORWARDweakly similar to ( 189) HSP11_SOYBN 17.3 kDa class I heat shock protein (HSP 17.3) - Glycine max (Soybean)weakly similar to ( 135) loc_os03g15960 12003.m101284 protein 17.4 kDa class I heat shock protein 3, putative, expressedHSP20 alpha-crystallin-Hsps IbpA no original …	2.306		AT1G07400.1		HSP20-like chaperones superfamily protein
30.2.24	signalling.receptor kinases.S-locus glycoprotein like	orange1.1g043869m|pacid:18101348	weakly similar to ( 135) AT1G65790 | Symbols: ARK1 | ARK1 (A. THALIANA RECEPTOR KINASE 1); kinase/ protein kinase/ protein serine/threonine kinase/ transmembrane receptor protein kinase | chr1:24468932-24472329 FORWARDweakly similar to ( 125) SLSG3_BRAOL S-locus-specific glycoprotein S13 precursor (SLSG-13) (Fragment) - Brassica oleracea (Wild cabbage)moderately similar to ( 232) loc_os08g13870 1…	2.313	GO:0048544	AT1G61380.1	SD1-29	S-domain-1 29
20.1.7	stress.biotic.PR-proteins	orange1.1g038419m|pacid:18114760	moderately similar to ( 459) AT1G61100 | Symbols: | disease resistance protein (TIR class), putative | chr1:22508831-22512122 REVERSEweakly similar to ( 197) loc_os07g26440 12007.m079669 protein CIP7, putative, expressed no original description	2.315		AT1G61100.1		disease resistance protein (TIR class); putative
29.5.11.4.2	protein.degradation.ubiquitin.E3.RING	orange1.1g032328m|pacid:18132284	very weakly similar to (81.6) AT2G18650 | Symbols: MEE16 | MEE16 (maternal effect embryo arrest 16); protein binding / zinc ion binding | chr2:8086860-8088131 REVERSEvery weakly similar to (84.3) loc_os06g16060 12006.m06319 protein RING-H2 finger protein ATL5G, putative, expressed no original description	2.316	GO:0008270;GO:0005515	AT2G18670.1		RING/U-box superfamily protein
16.2.1.1	secondary metabolism.phenylpropanoids.lignin biosynthesis.PAL	orange1.1g005031m|pacid:18131275	nearly identical (1200) AT2G37040 | Symbols: pal1, ATPAL1 | pal1 (Phe ammonia lyase 1); phenylalanine ammonia-lyase | chr2:15557602-15560237 REVERSEnearly identical (1208) PAL1_DAUCA Phenylalanine ammonia-lyase 1 (EC 4.3.1.5) - Daucus carota (Carrot)nearly identical (1092) loc_os02g41650 12002.m33781 protein phenylalanine ammonia-lyase, putative, expressedPAL PAL-HAL HutH PRK09367 no original des…	2.32		AT2G37040.1	ATPAL1;PAL1	PHE ammonia lyase 1
20.2.1	stress.abiotic.heat	orange1.1g048693m|pacid:18095504	moderately similar to ( 390) AT3G12580 | Symbols: HSP70 | HSP70 (heat shock protein 70); ATP binding | chr3:3991487-3993689 REVERSEmoderately similar to ( 392) HSP7C_PETHY Heat shock cognate 70 kDa protein - Petunia hybrida (Petunia)moderately similar to ( 392) loc_os11g47760 12011.m080070 protein heat shock cognate 70 kDa protein 2, putative, expressedHSP70 dnaK DnaK dnaK hscA hscA no original d…	2.322	GO:0055114;GO:0047134;GO:0000902	AT3G12580.1	ATHSP70;HSP70	heat shock protein 70
20.2.1	stress.abiotic.heat	orange1.1g048693m|pacid:18095504	moderately similar to ( 390) AT3G12580 | Symbols: HSP70 | HSP70 (heat shock protein 70); ATP binding | chr3:3991487-3993689 REVERSEmoderately similar to ( 392) HSP7C_PETHY Heat shock cognate 70 kDa protein - Petunia hybrida (Petunia)moderately similar to ( 392) loc_os11g47760 12011.m080070 protein heat shock cognate 70 kDa protein 2, putative, expressedHSP70 dnaK DnaK dnaK hscA hscA no original d…	2.322	GO:0055114;GO:0047134;GO:0000902	AT3G12580.1	ATHSP70;HSP70	heat shock protein 70
20.1.7	stress.biotic.PR-proteins	orange1.1g048786m|pacid:18109891	weakly similar to ( 151) AT4G19510 | Symbols: | disease resistance protein (TIR-NBS-LRR class), putative | chr4:10633805-10637841 FORWARDvery weakly similar to (98.2) loc_os01g15580 12001.m08156 protein disease resistance protein RGA2, putative, expressed no original description	2.325	GO:0005515	AT1G69550.1		disease resistance protein (TIR-NBS-LRR class)
30.2.11	signalling.receptor kinases.leucine rich repeat XI	orange1.1g009835m|pacid:18104783	weakly similar to ( 125) AT2G34930 | Symbols: | disease resistance family protein | chr2:14737169-14739886 REVERSEweakly similar to ( 145) loc_os01g41750 12001.m10443 protein leucine-rich repeat receptor protein kinase EXS precursor, putative, expressed no original description	2.327	GO:0005515	AT2G34930.1		disease resistance family protein / LRR family protein
30.3	signalling.calcium	orange1.1g044989m|pacid:18130808	weakly similar to ( 120) AT4G27280 | Symbols: | calcium-binding EF hand family protein | chr4:13663770-13664162 REVERSEweakly similar to ( 111) loc_os01g57470 12001.m11898 protein caltractin, putative, expressed no original description	2.327		AT5G54490.1	PBP1	pinoid-binding protein 1
10.1.6	cell wall.precursor synthesis.GAE	orange1.1g042406m|pacid:18120397	highly similar to ( 576) AT4G00110 | Symbols: GAE3 | GAE3 (UDP-D-GLUCURONATE 4-EPIMERASE 3); UDP-glucuronate 4-epimerase/ catalytic | chr4:38702-39994 REVERSEvery weakly similar to (96.7) GALE1_PEA UDP-glucose 4-epimerase (EC 5.1.3.2) (Galactowaldenase) (UDP-galactose 4-epimerase) - Pisum sativum (Garden pea)highly similar to ( 512) loc_os02g54890 12002.m10517 protein expressed proteinWcaG GalE E…	2.329		AT4G00110.1	GAE3	UDP-D-glucuronate 4-epimerase 3
29.5.11.4.2	protein.degradation.ubiquitin.E3.RING	orange1.1g028047m|pacid:18128173	moderately similar to ( 259) AT1G54150 | Symbols: | zinc finger (C3HC4-type RING finger) family protein | chr1:20215480-20217303 FORWARDmoderately similar to ( 213) loc_os03g08000 12003.m06309 protein expressed protein no original description	2.33	GO:0007005;GO:0004842	AT1G54150.1		E3 Ubiquitin ligase family protein
30.2.11	signalling.receptor kinases.leucine rich repeat XI	orange1.1g045291m|pacid:18104033	moderately similar to ( 253) AT1G07390 | Symbols: AtRLP1 | protein binding | chr1:2269893-2274654 FORWARDweakly similar to ( 141) PSKR_DAUCA Phytosulfokine receptor precursor (EC 2.7.11.1) (Phytosulfokine LRR receptor kinase) - Daucus carota (Carrot)weakly similar to ( 183) loc_os06g08154 12006.m05537 protein receptor-like protein kinase 5 precursor, putative, expressed no original description	2.332	GO:0005515	AT1G07390.1	AtRLP1;RLP1	receptor like protein 1
30.3	signalling.calcium	orange1.1g018604m|pacid:18108653	moderately similar to ( 493) AT3G20410 | Symbols: CPK9 | CPK9 (calmodulin-domain protein kinase 9); calmodulin-dependent protein kinase/ kinase | chr3:7116388-7118824 FORWARDmoderately similar to ( 495) CDPK2_ORYSA Calcium-dependent protein kinase, isoform 2 (EC 2.7.11.1) (CDPK 2) - Oryza sativa (Rice)moderately similar to ( 495) loc_os07g33110 12007.m079696 protein calcium-dependent protein kina…	2.332	GO:0006468;GO:0004672	AT3G20410.1	CPK9	calmodulin-domain protein kinase 9
26.12	misc.peroxidases	orange1.1g020883m|pacid:18101152	moderately similar to ( 482) AT5G51890 | Symbols: | peroxidase | chr5:21091163-21092335 REVERSEmoderately similar to ( 260) PER1_ORYSA Peroxidase 1 precursor (EC 1.11.1.7) - Oryza sativa (Rice)moderately similar to ( 296) loc_os02g58720 12002.m100428 protein peroxidase 64 precursor, putative, expressedsecretory_peroxidase plant_peroxidase peroxidase ascorbate_peroxidase no original description	2.337	GO:0055114;GO:0020037;GO:0006979;GO:0004601	AT5G51890.1		Peroxidase superfamily protein
30.2.11	signalling.receptor kinases.leucine rich repeat XI	orange1.1g008628m|pacid:18098219	moderately similar to ( 300) AT1G71400 | Symbols: AtRLP12 | AtRLP12 (Receptor Like Protein 12); protein binding | chr1:26909905-26912448 FORWARDweakly similar to ( 191) PSKR_DAUCA Phytosulfokine receptor precursor (EC 2.7.11.1) (Phytosulfokine LRR receptor kinase) - Daucus carota (Carrot)moderately similar to ( 282) loc_os01g06760 12001.m07306 protein verticillium wilt disease resistance protein …	2.338	GO:0005515	AT1G71400.1	AtRLP12;RLP12	receptor like protein 12
16.2.1.1	secondary metabolism.phenylpropanoids.lignin biosynthesis.PAL	orange1.1g004955m|pacid:18113980	nearly identical (1202) AT3G53260 | Symbols: PAL2, ATPAL2 | PAL2; phenylalanine ammonia-lyase | chr3:19744256-19746619 REVERSEnearly identical (1248) PAL3_PETCR Phenylalanine ammonia-lyase 3 (EC 4.3.1.5) - Petroselinum crispum (Parsley) (Petroselinum hortense)nearly identical (1103) loc_os02g41650 12002.m33781 protein phenylalanine ammonia-lyase, putative, expressedPAL PAL-HAL HutH PRK09367 no or…	2.346		AT2G37040.1	ATPAL1;PAL1	PHE ammonia lyase 1
29.5.3	protein.degradation.cysteine protease	orange1.1g017419m|pacid:18125215	moderately similar to ( 459) AT4G36880 | Symbols: CP1 | CP1 (CYSTEINE PROTEINASE1); cysteine-type endopeptidase/ cysteine-type peptidase | chr4:17374692-17376180 REVERSEmoderately similar to ( 432) ORYA_ORYSA Oryzain alpha chain precursor (EC 3.4.22.-) - Oryza sativa (Rice)moderately similar to ( 396) loc_os04g57440 12004.m101443 protein cysteine protease 1 precursor, putative, expressedPeptidase…	2.35	GO:0008234;GO:0006508	AT5G43060.1		Granulin repeat cysteine protease family protein
10.5.1.1	cell wall.cell wall proteins.AGPs.AGP	orange1.1g015356m|pacid:18114111	moderately similar to ( 421) AT5G55730 | Symbols: FLA1 | FLA1 (FASCICLIN-LIKE ARAB INOGALACTAN 1) | chr5:22558375-22560392 REVERSEmoderately similar to ( 259) loc_os08g23180 12008.m06339 protein fasciclin-like arabinogalactan protein 8 precursor, putative, expressed no original description	2.353		AT5G55730.2	FLA1	FASCICLIN-like arabinogalactan 1
27.3.26	RNA.regulation of transcription.MYB-related transcription factor family	orange1.1g034546m|pacid:18135812	weakly similar to ( 102) AT5G53200 | Symbols: TRY | TRY (TRIPTYCHON); DNA binding / transcription factor | chr5:21582913-21583960 FORWARD no original description	2.353		AT5G53200.1	TRY	Homeodomain-like superfamily protein
20.1.7	stress.biotic.PR-proteins	orange1.1g037416m|pacid:18097813	moderately similar to ( 262) AT5G17680 | Symbols: | disease resistance protein (TIR-NBS-LRR class), putative | chr5:5822999-5827153 FORWARDvery weakly similar to (86.7) loc_os12g39620 12012.m073872 protein disease resistance protein, putative, expressedNB-ARC no original description	2.354	GO:0043531	AT5G17680.1		disease resistance protein (TIR-NBS-LRR class); putative
10.5.3	cell wall.cell wall proteins.LRR	orange1.1g015481m|pacid:18105741	moderately similar to ( 456) AT3G22800 | Symbols: | leucine-rich repeat family protein / extensin family protein | chr3:8063063-8064475 REVERSEweakly similar to ( 104) RPK1_IPONI Receptor-like protein kinase precursor (EC 2.7.11.1) - Ipomoea nil (Japanese morning glory) (Pharbitis nil)moderately similar to ( 383) loc_os03g58110 12003.m10723 protein systemin receptor SR160 precursor, putative, exp…	2.357	GO:0005515	AT3G22800.1		Leucine-rich repeat (LRR) family protein
30.2.17	signalling.receptor kinases.DUF 26	orange1.1g037829m|pacid:18128359	moderately similar to ( 389) AT1G34300 | Symbols: | lectin protein kinase family protein | chr1:12503450-12505939 FORWARDvery weakly similar to (95.1) KPRO_MAIZE Putative receptor protein kinase ZmPK1 precursor (EC 2.7.11.1) - Zea mays (Maize)moderately similar to ( 374) loc_os03g62180 12003.m101559 protein ATP binding protein, putative, expressed no original description	2.359	GO:0048544	AT1G34300.1		lectin protein kinase family protein
29.5.11.4.2	protein.degradation.ubiquitin.E3.RING	orange1.1g006494m|pacid:18099312	highly similar to ( 660) AT5G42340 | Symbols: | binding / ubiquitin-protein ligase | chr5:16928086-16930367 REVERSEmoderately similar to ( 422) SPL11_ORYSA Spotted leaf protein 11 (Spotted leaf11) (Cell death-related protein SPL11) - Oryza sativa (Rice)highly similar to ( 620) loc_os08g37570 12008.m07743 protein spotted leaf protein 11, putative, expressedUbox U-box no original description	2.36	GO:0016567;GO:0004842;GO:0005515	AT5G42340.1	PUB15	Plant U-Box 15
17.8.1	hormone metabolism.salicylic acid.synthesis-degradation	orange1.1g018250m|pacid:18125469	moderately similar to ( 285) AT5G37990 | Symbols: | S-adenosylmethionine-dependent methyltransferase/ methyltransferase | chr5:15133867-15135448 REVERSEweakly similar to ( 161) BAMT_ANTMA Benzoate carboxyl methyltransferase (EC 2.1.1.-) (S-adenosyl-L-methionine:benzoic acid carboxyl methyltransferase) - Antirrhinum majus (Garden snapdragon)weakly similar to ( 167) loc_os04g56950 12004.m10582 prot…	2.361	GO:0008168	AT5G37990.1		S-adenosyl-L-methionine-dependent methyltransferases superfamily protein
29.5.11.4.3.2	protein.degradation.ubiquitin.E3.SCF.FBOX	orange1.1g013600m|pacid:18104198	weakly similar to ( 106) loc_os07g06900 12007.m05150 protein F-box domain containing protein no original description	2.361	GO:0005515	AT5G22730.1		F-box/RNI-like/FBD-like domains-containing protein
16.1.4.3	secondary metabolism.isoprenoids.carotenoids.zeta-carotene desaturase	orange1.1g034688m|pacid:18120598	weakly similar to ( 148) AT3G04870 | Symbols: ZDS, PDE181 | ZDS (ZETA-CAROTENE DESATURASE); carotene 7,8-desaturase | chr3:1342842-1346189 FORWARDweakly similar to ( 154) ZDS_CAPAN Zeta-carotene desaturase, chloroplast precursor (EC 1.14.99.30) (Carotene 7,8-desaturase) - Capsicum annuum (Bell pepper)weakly similar to ( 147) loc_os07g10490 12007.m05504 protein zeta-carotene desaturase, chloroplas…	2.365	GO:0055114;GO:0016491	AT3G04870.2	PDE181;SPC1;ZDS	zeta-carotene desaturase
27.3.26	RNA.regulation of transcription.MYB-related transcription factor family	orange1.1g031444m|pacid:18117247	weakly similar to ( 108) AT1G49010 | Symbols: | myb family transcription factor | chr1:18132714-18133778 FORWARD no original description	2.371		AT1G49010.1		Duplicated homeodomain-like superfamily protein
17.5.1	hormone metabolism.ethylene.synthesis-degradation	orange1.1g041579m|pacid:18104465	moderately similar to ( 285) AT1G17020 | Symbols: SRG1, ATSRG1 | SRG1 (SENESCENCE-RELATED GENE 1); oxidoreductase, acting on diphenols and related substances as donors, oxygen as acceptor / oxidoreductase, acting on paired donors, with incorporation or reduction of molecular oxygen, 2-oxoglutarate as one donor, and inc | chr1:5820258-5821741 FORWARDweakly similar to ( 166) FLS_SOLTU Flavonol synt…	2.375	GO:0055114;GO:0016491	AT1G17020.1	ATSRG1;SRG1	senescence-related gene 1
30.2.17	signalling.receptor kinases.DUF 26	orange1.1g004400m|pacid:18104477	moderately similar to ( 436) AT1G53440 | Symbols: | leucine-rich repeat family protein / protein kinase family protein | chr1:19945959-19951562 FORWARDmoderately similar to ( 226) NORK_MEDTR Nodulation receptor kinase precursor (EC 2.7.11.1) (Does not make infections protein 2) (Symbiosis receptor-like kinase) (MtSYMRK) - Medicago truncatula (Barrel medic)moderately similar to ( 439) loc_os09g176…	2.376	GO:0005515;GO:0006468;GO:0004672	AT3G14840.2		Leucine-rich repeat transmembrane protein kinase
29.5.1	protein.degradation.subtilases	orange1.1g037455m|pacid:18100140	moderately similar to ( 483) AT5G51750 | Symbols: ATSBT1.3, SBT1.3 | ATSBT1.3 (ARABIDOPSIS THALIANA SUBTILASE 1.3); identical protein binding / serine-type endopeptidase | chr5:21020266-21022608 FORWARDhighly similar to ( 708) loc_os04g35140 12004.m08604 protein subtilisin-like protease precursor, putative, expressed no original description	2.385	GO:0006508;GO:0004252	AT5G51750.1	ATSBT1.3;SBT1.3	subtilase 1.3
10.8.1	cell wall.pectin*esterases.PME	orange1.1g029714m|pacid:18104037	moderately similar to ( 330) AT3G14310 | Symbols: ATPME3 | ATPME3; pectinesterase | chr3:4772214-4775095 REVERSEmoderately similar to ( 397) PME3_CITSI Pectinesterase-3 precursor (EC 3.1.1.11) (Pectin methylesterase 3) (PE 3) - Citrus sinensis (Sweet orange)moderately similar to ( 261) loc_os01g21034 12001.m42984 protein pectinesterase-2 precursor, putative, expressedPectinesterase no original de…	2.386	GO:0042545;GO:0030599;GO:0005618	AT3G14310.1	ATPME3;PME3	pectin methylesterase 3
26.9	misc.glutathione S transferases	orange1.1g041305m|pacid:18101597	moderately similar to ( 281) AT1G10370 | Symbols: GST30, ATGSTU17, GST30B, ERD9 | ERD9 (EARLY-RESPONSIVE TO DEHYDRATION 9); glutathione transferase | chr1:3397274-3398273 REVERSEweakly similar to ( 200) GSTU6_ORYSA Probable glutathione S-transferase GSTU6 (EC 2.5.1.18) (28 kDa cold-induced protein) - Oryza sativa (Rice)moderately similar to ( 227) loc_os10g38140 12010.m06597 protein glutathione S…	2.386	GO:0005515	AT1G10370.1	ATGSTU17;ERD9;GST30;GST30B	Glutathione S-transferase family protein
29.5.11.4.3.2	protein.degradation.ubiquitin.E3.SCF.FBOX	orange1.1g040781m|pacid:18102090	moderately similar to ( 244) AT1G23390 | Symbols: | kelch repeat-containing F-box family protein | chr1:8309449-8310633 REVERSEvery weakly similar to (81.3) loc_os02g26670 12002.m07811 protein expressed protein no original description	2.39	GO:0005515	AT1G23390.1		Kelch repeat-containing F-box family protein
17.5.1.1	hormone metabolism.ethylene.synthesis-degradation.1-aminocyclopropane-1-carboxylate synthase	orange1.1g011570m|pacid:18118997	highly similar to ( 667) AT4G11280 | Symbols: ACS6 | ACS6 (1-AMINOCYCLOPROPANE-1-CARBOXYLIC ACID (ACC) SYNTHASE 6); 1-aminocyclopropane-1-carboxylate synthase | chr4:6864168-6865922 FORWARDhighly similar to ( 748) 1A1C_SOYBN 1-aminocyclopropane-1-carboxylate synthase (EC 4.4.1.14) (ACC synthase) (S-adenosyl-L-methionine methylthioadenosine-lyase) - Glycine max (Soybean)highly similar to ( 620) lo…	2.391	GO:0030170;GO:0009058	AT4G11280.1	ACS6;ATACS6	1-aminocyclopropane-1-carboxylic acid (acc) synthase 6
20.1.7	stress.biotic.PR-proteins	orange1.1g036772m|pacid:18094101	moderately similar to ( 295) AT4G12010 | Symbols: | disease resistance protein (TIR-NBS-LRR class), putative | chr4:7197325-7201393 REVERSEweakly similar to ( 119) loc_os01g15580 12001.m08156 protein disease resistance protein RGA2, putative, expressed no original description	2.393		AT4G12010.1		Disease resistance protein (TIR-NBS-LRR class) family
30.2.11	signalling.receptor kinases.leucine rich repeat XI	orange1.1g042802m|pacid:18129636	weakly similar to ( 194) AT5G20480 | Symbols: EFR | EFR (EF-TU RECEPTOR); ATP binding / kinase/ protein serine/threonine kinase | chr5:6922497-6925679 FORWARDweakly similar to ( 141) RPK1_IPONI Receptor-like protein kinase precursor (EC 2.7.11.1) - Ipomoea nil (Japanese morning glory) (Pharbitis nil)moderately similar to ( 218) loc_os11g07100 12011.m04907 protein receptor protein kinase CLAVATA1 …	2.397	GO:0005515	AT5G20480.1	EFR	EF-TU receptor
30.2.99	signalling.receptor kinases.misc	orange1.1g002887m|pacid:18115828	highly similar to ( 758) AT4G29990 | Symbols: | light repressible receptor protein kinase | chr4:14665802-14669438 REVERSEmoderately similar to ( 294) NORK_MEDTR Nodulation receptor kinase precursor (EC 2.7.11.1) (Does not make infections protein 2) (Symbiosis receptor-like kinase) (MtSYMRK) - Medicago truncatula (Barrel medic)highly similar to ( 620) loc_os05g44970 12005.m08622 protein senescenc…	2.401	GO:0005515;GO:0006468;GO:0004672	AT4G29990.1		Leucine-rich repeat transmembrane protein kinase protein
29.5.1	protein.degradation.subtilases	orange1.1g004242m|pacid:18136180	highly similar to ( 823) AT1G01900 | Symbols: ATSBT1.1, SBTI1.1 | SBTI1.1; serine-type endopeptidase | chr1:310332-313011 FORWARDhighly similar to ( 616) loc_os04g48416 12004.m101731 protein subtilisin-like protease precursor, putative, expressedPA_subtilisin_like PA no original description	2.405	GO:0006508;GO:0004252	AT1G01900.1	ATSBT1.1;SBTI1.1	subtilase family protein
17.1.1.1.10	hormone metabolism.abscisic acid.synthesis-degradation.synthesis.9-cis-epoxycarotenoid dioxygenase	orange1.1g007291m|pacid:18113032	highly similar to ( 841) AT1G30100 | Symbols: NCED5, ATNCED5 | NCED5 (NINE-CIS-EPOXYCAROTENOID DIOXYGENASE 5); 9-cis-epoxycarotenoid dioxygenase | chr1:10571383-10573152 FORWARDhighly similar to ( 737) loc_os03g44380 12003.m09477 protein 9-cis-epoxycarotenoid dioxygenase 2, putative, expressedRPE65 COG3670 no original description	2.416		AT1G30100.1	ATNCED5;NCED5	nine-cis-epoxycarotenoid dioxygenase 5
20.1.7	stress.biotic.PR-proteins	orange1.1g029241m|pacid:18123069	very weakly similar to (96.7) AT3G14470 | Symbols: | disease resistance protein (NBS-LRR class), putative | chr3:4857940-4861104 FORWARDvery weakly similar to (81.3) loc_os05g41290 12005.m08304 protein disease resistance RPP13-like protein 1, putative, expressed no original description	2.418		AT3G14470.1		NB-ARC domain-containing disease resistance protein
20.2.1	stress.abiotic.heat	orange1.1g033685m|pacid:18128868	weakly similar to ( 115) AT2G29500 | Symbols: | 17.6 kDa class I small heat shock protein (HSP17.6B-CI) | chr2:12633279-12633740 REVERSEweakly similar to ( 115) HSP14_SOYBN 17.5 kDa class I heat shock protein (HSP 17.5-E) - Glycine max (Soybean)weakly similar to ( 108) loc_os01g04360 12001.m07071 protein 16.9 kDa class I heat shock protein 3, putative, expressedHSP20 alpha-crystallin-Hsps IbpA no…	2.42		AT1G53540.1		HSP20-like chaperones superfamily protein
16.1.4.1	secondary metabolism.isoprenoids.carotenoids.phytoene synthase	orange1.1g016696m|pacid:18128407	moderately similar to ( 396) AT5G17230 | Symbols: | phytoene synthase (PSY) / geranylgeranyl-diphosphate geranylgeranyl transferase | chr5:5659839-5662087 REVERSEmoderately similar to ( 399) PSY_CAPAN Phytoene synthase, chloroplast precursor (EC 2.5.1.-) - Capsicum annuum (Bell pepper)moderately similar to ( 390) loc_os06g51290 12006.m31943 protein phytoene synthase, chloroplast precursor, putati…	2.42	GO:0016740;GO:0009058	AT5G17230.1	PSY	PHYTOENE SYNTHASE
30.11	signalling.light	orange1.1g029497m|pacid:18105657	weakly similar to ( 188) AT3G22840 | Symbols: ELIP1, ELIP | ELIP1 (EARLY LIGHT-INDUCABLE PROTEIN); chlorophyll binding | chr3:8084628-8085445 REVERSEweakly similar to ( 179) ELI_PEA Early light-induced protein, chloroplast precursor (ELIP) - Pisum sativum (Garden pea)weakly similar to ( 129) loc_os07g08160 12007.m05273 protein early light-induced protein, chloroplast precursor, putative, expresse…	2.42		AT3G22840.1	ELIP;ELIP1	Chlorophyll A-B binding family protein
20.2.1	stress.abiotic.heat	orange1.1g033685m|pacid:18128868	weakly similar to ( 115) AT2G29500 | Symbols: | 17.6 kDa class I small heat shock protein (HSP17.6B-CI) | chr2:12633279-12633740 REVERSEweakly similar to ( 115) HSP14_SOYBN 17.5 kDa class I heat shock protein (HSP 17.5-E) - Glycine max (Soybean)weakly similar to ( 108) loc_os01g04360 12001.m07071 protein 16.9 kDa class I heat shock protein 3, putative, expressedHSP20 alpha-crystallin-Hsps IbpA no…	2.42		AT1G53540.1		HSP20-like chaperones superfamily protein
30.3	signalling.calcium	orange1.1g037528m|pacid:18105666	very weakly similar to ( 100) AT4G13440 | Symbols: | calcium-binding EF hand family protein | chr4:7810215-7810679 FORWARD no original description	2.43	GO:0005509	AT4G13440.1		Calcium-binding EF-hand family protein
30.2.8.2	signalling.receptor kinases.leucine rich repeat VIII.VIII-2	orange1.1g032356m|pacid:18114977	very weakly similar to (98.2) AT1G07650 | Symbols: | leucine-rich repeat transmembrane protein kinase, putative | chr1:2359817-2366423 REVERSEvery weakly similar to (89.0) loc_os09g17630 12009.m05021 protein receptor-like protein kinase 2, putative, expressed no original description	2.436		AT1G07650.1		Leucine-rich repeat transmembrane protein kinase
30.2.11	signalling.receptor kinases.leucine rich repeat XI	orange1.1g040699m|pacid:18134354	moderately similar to ( 254) AT1G74190 | Symbols: AtRLP15 | AtRLP15 (Receptor Like Protein 15); protein binding | chr1:27902590-27906158 REVERSEweakly similar to ( 184) RPK1_IPONI Receptor-like protein kinase precursor (EC 2.7.11.1) - Ipomoea nil (Japanese morning glory) (Pharbitis nil)weakly similar to ( 200) loc_os10g06760 12010.m04071 protein receptor-like protein kinase precursor, putative, e…	2.436	GO:0005515	AT1G07390.1	AtRLP1;RLP1	receptor like protein 1
30.2.99	signalling.receptor kinases.misc	orange1.1g038061m|pacid:18139466	weakly similar to ( 183) AT1G49730 | Symbols: | protein kinase family protein | chr1:18402618-18405548 REVERSEweakly similar to ( 159) loc_os04g59320 12004.m10809 protein protein kinase domain containing protein, expressed no original description	2.439		AT1G49730.2		Protein kinase superfamily protein
27.3.26	RNA.regulation of transcription.MYB-related transcription factor family	orange1.1g034615m|pacid:18134470	weakly similar to ( 111) AT2G21650 | Symbols: MEE3, ATRL2 | MEE3 (MATERNAL EFFECT EMBRYO ARREST 3); DNA binding / transcription factor | chr2:9259654-9260419 FORWARDweakly similar to ( 105) loc_os01g44390 12001.m10695 protein DNA binding protein, putative, expressed no original description	2.449		AT2G21650.1	ATRL2;MEE3;RSM1	Homeodomain-like superfamily protein
27.3.25	RNA.regulation of transcription.MYB domain transcription factor family	orange1.1g028922m|pacid:18125691	weakly similar to ( 175) AT3G13540 | Symbols: ATMYB5 | ATMYB5 (MYB DOMAIN PROTEIN 5); DNA binding / transcription factor | chr3:4420239-4421443 FORWARDweakly similar to ( 169) MYBC_MAIZE Anthocyanin regulatory C1 protein - Zea mays (Maize)weakly similar to ( 172) loc_os03g29614 12003.m08231 protein anthocyanin regulatory C1 protein, putative, expressed no original description	2.451		AT3G13540.1	ATMYB5;MYB5	myb domain protein 5
29.5.2	protein.degradation.autophagy	orange1.1g033384m|pacid:18109387	weakly similar to ( 179) AT3G06420 | Symbols: ATG8H | ATG8H (autophagy 8h); microtubule binding | chr3:1955219-1956274 REVERSEweakly similar to ( 159) loc_os11g01010 12011.m04306 protein autophagy-related protein 8 precursor, putative, expressedGABARAP MAP1_LC3 no original description	2.453	GO:0005737;GO:0000045	AT3G06420.1	ATG8H	Ubiquitin-like superfamily protein
30.2.3	signalling.receptor kinases.leucine rich repeat III	orange1.1g006522m|pacid:18128033	highly similar to ( 668) AT3G57830 | Symbols: | leucine-rich repeat transmembrane protein kinase, putative | chr3:21419778-21422320 FORWARDweakly similar to ( 176) PSKR_DAUCA Phytosulfokine receptor precursor (EC 2.7.11.1) (Phytosulfokine LRR receptor kinase) - Daucus carota (Carrot)moderately similar to ( 470) loc_os08g39590 12008.m07940 protein ATP binding protein, putative, expressedPkinase_Ty…	2.46	GO:0006468;GO:0004672	AT3G57830.1		Leucine-rich repeat protein kinase family protein
20.2.3	stress.abiotic.drought/salt	orange1.1g027915m|pacid:18138796	weakly similar to ( 119) AT4G20260 | Symbols: ATPCAP1, PCAP1 | DREPP plasma membrane polypeptide family protein | chr4:10941593-10943227 FORWARDvery weakly similar to (81.3) SRS1_ORYSA Salt-stress root protein RS1 - Oryza sativa (Rice)very weakly similar to (99.4) loc_os02g18410 12002.m07084 protein DREPP2 protein, putative, expressedDREPP no original description	2.462	GO:0051716;GO:0046658	AT4G20260.2	ATPCAP1;PCAP1	plasma-membrane associated cation-binding protein 1
30.2.3	signalling.receptor kinases.leucine rich repeat III	orange1.1g005693m|pacid:18128579	highly similar to ( 794) AT5G58300 | Symbols: | leucine-rich repeat transmembrane protein kinase, putative | chr5:23572821-23574871 FORWARDweakly similar to ( 198) PSKR_DAUCA Phytosulfokine receptor precursor (EC 2.7.11.1) (Phytosulfokine LRR receptor kinase) - Daucus carota (Carrot)highly similar to ( 721) loc_os01g60330 12001.m12161 protein ATP binding protein, putative, expressedPkinase S_TKc …	2.468	GO:0005515;GO:0006468;GO:0005524;GO:0004672	AT5G58300.1		Leucine-rich repeat protein kinase family protein
30.2.11	signalling.receptor kinases.leucine rich repeat XI	orange1.1g045177m|pacid:18113492	moderately similar to ( 465) AT1G53420 | Symbols: | serine/threonine protein kinase-related | chr1:19926626-19931494 REVERSEweakly similar to ( 101) RPK1_IPONI Receptor-like protein kinase precursor (EC 2.7.11.1) - Ipomoea nil (Japanese morning glory) (Pharbitis nil)moderately similar to ( 400) loc_os02g13850 12002.m06631 protein protein kinase, putative, expressed no original description	2.471	GO:0005515	AT3G14840.2		Leucine-rich repeat transmembrane protein kinase
30.2.11	signalling.receptor kinases.leucine rich repeat XI	orange1.1g034256m|pacid:18115606	very weakly similar to (84.3) loc_os06g16070 12006.m06320 protein receptor-like protein kinase precursor, putative no original description	2.48		AT3G47570.1		Leucine-rich repeat protein kinase family protein
30.2.11	signalling.receptor kinases.leucine rich repeat XI	orange1.1g045210m|pacid:18108679	moderately similar to ( 390) AT2G34930 | Symbols: | disease resistance family protein | chr2:14737169-14739886 REVERSEweakly similar to ( 196) RPK1_IPONI Receptor-like protein kinase precursor (EC 2.7.11.1) - Ipomoea nil (Japanese morning glory) (Pharbitis nil)moderately similar to ( 412) loc_os08g42840 12008.m08262 protein leucine-rich repeat receptor protein kinase EXS precursor, putative, expr…	2.496	GO:0005515	AT2G34930.1		disease resistance family protein / LRR family protein
17.2.3	hormone metabolism.auxin.induced-regulated-responsive-activated	orange1.1g019200m|pacid:18119722	moderately similar to ( 395) AT1G60680 | Symbols: | aldo/keto reductase family protein | chr1:22347824-22349236 REVERSEmoderately similar to ( 374) A115_TOBAC Auxin-induced protein PCNT115 - Nicotiana tabacum (Common tobacco)highly similar to ( 502) loc_os10g28320 12010.m22021 protein auxin-induced protein PCNT115, putative, expressedTas Aldo_ket_red ARA1 COG4989 COG1453 PRK10625 PRK10376 PRK0991…	2.499		AT1G60690.1		NAD(P)-linked oxidoreductase superfamily protein
10.3	cell wall.hemicellulose synthesis	orange1.1g019688m|pacid:18119998	moderately similar to ( 353) AT1G14100 | Symbols: FUT8 | FUT8 (FUCOSYLTRANSFERASE 8); galactoside 2-alpha-L-fucosyltransferase | chr1:4827961-4829587 FORWARDmoderately similar to ( 358) FUT1_PEA Galactoside 2-alpha-L-fucosyltransferase (EC 2.4.1.69) (Xyloglucan alpha-(1,2)-fucosyltransferase) (PsFT1) - Pisum sativum (Garden pea)moderately similar to ( 340) loc_os02g52640 12002.m10294 protein gala…	2.499	GO:0042546;GO:0016020;GO:0008107	AT1G14100.1	FUT8	fucosyltransferase 8
20.1.7	stress.biotic.PR-proteins	orange1.1g037752m|pacid:18120658	weakly similar to ( 169) AT5G17680 | Symbols: | disease resistance protein (TIR-NBS-LRR class), putative | chr5:5822999-5827153 FORWARDTIR TIR no original description	2.503	GO:0043531;GO:0007165;GO:0005515	AT5G17680.1		disease resistance protein (TIR-NBS-LRR class); putative
16.4.1	secondary metabolism.N misc.alkaloid-like	orange1.1g018474m|pacid:18131310	weakly similar to ( 152) AT3G51420 | Symbols: SSL4, ATSSL4 | SSL4 (STRICTOSIDINE SYNTHASE-LIKE 4); strictosidine synthase | chr3:19084082-19085451 FORWARDmoderately similar to ( 231) loc_os07g42250 12007.m08460 protein strictosidine synthase 1 precursor, putative, expressedStr_synth COG3386 no original description	2.504	GO:0016844;GO:0009058	AT3G51420.1	ATSSL4;SSL4	strictosidine synthase-like 4
17.1.3	hormone metabolism.abscisic acid.induced-regulated-responsive-activated	orange1.1g028247m|pacid:18110175	weakly similar to ( 200) AT5G23370 | Symbols: | GRAM domain-containing protein / ABA-responsive protein-related | chr5:7863542-7864201 REVERSEweakly similar to ( 196) loc_os02g42440 12002.m09279 protein FIP1, putative, expressed no original description	2.508		AT5G08350.1		GRAM domain-containing protein / ABA-responsive protein-related
20.1.7	stress.biotic.PR-proteins	orange1.1g046441m|pacid:18134448	weakly similar to ( 120) AT3G14460 | Symbols: | disease resistance protein (NBS-LRR class), putative | chr3:4851990-4856264 REVERSEvery weakly similar to (97.1) loc_os01g71106 12001.m97573 protein NBS-LRR disease resistance protein, putative, expressed no original description	2.512		AT3G14460.1		LRR and NB-ARC domains-containing disease resistance protein
29.5.1	protein.degradation.subtilases	orange1.1g004113m|pacid:18091420	highly similar to ( 878) AT1G20160 | Symbols: ATSBT5.2 | ATSBT5.2; identical protein binding / serine-type endopeptidase | chr1:6990852-6993737 REVERSEhighly similar to ( 680) loc_os09g30458 12009.m06202 protein subtilisin-like protein, putative, expressedPA_subtilisin_like no original description	2.516	GO:0006508;GO:0004252	AT1G20160.1	ATSBT5.2	Subtilisin-like serine endopeptidase family protein
30.2.24	signalling.receptor kinases.S-locus glycoprotein like	orange1.1g044879m|pacid:18113144	highly similar to ( 528) AT4G27290 | Symbols: | ATP binding / protein kinase/ protein serine/threonine kinase/ protein tyrosine kinase/ sugar binding | chr4:13666281-13669202 FORWARDmoderately similar to ( 315) SLSG3_BRAOL S-locus-specific glycoprotein S13 precursor (SLSG-13) (Fragment) - Brassica oleracea (Wild cabbage)moderately similar to ( 464) loc_os04g54070 12004.m10299 protein receptor-lik…	2.517	GO:0006468;GO:0004672;GO:0048544	AT4G27290.1		S-locus lectin protein kinase family protein
17.2.3	hormone metabolism.auxin.induced-regulated-responsive-activated	orange1.1g007568m|pacid:18105174	highly similar to ( 853) AT4G03400 | Symbols: DFL2, GH3-10 | DFL2 (DWARF IN LIGHT 2) | chr4:1497675-1499729 REVERSEhighly similar to ( 585) GH35_ORYSA Probable indole-3-acetic acid-amido synthetase GH3.5 (EC 6.3.2.-) (Auxin-responsive GH3-like protein 5) (OsGH3-5) - Oryza sativa (Rice)highly similar to ( 585) loc_os05g50890 12005.m27991 protein indole-3-acetic acid-amido synthetase GH3.5, putativ…	2.524		AT4G03400.1	DFL2;GH3-10	Auxin-responsive GH3 family protein
30.2.11	signalling.receptor kinases.leucine rich repeat XI	orange1.1g024027m|pacid:18106322	moderately similar to ( 241) AT3G47570 | Symbols: | leucine-rich repeat transmembrane protein kinase, putative | chr3:17527611-17530748 FORWARDweakly similar to ( 144) RPK1_IPONI Receptor-like protein kinase precursor (EC 2.7.11.1) - Ipomoea nil (Japanese morning glory) (Pharbitis nil)moderately similar to ( 256) loc_os02g30540 12002.m08197 protein receptor-like protein kinase 5 precursor, putati…	2.526	GO:0006468;GO:0004672	AT3G47570.1		Leucine-rich repeat protein kinase family protein
20.2.1	stress.abiotic.heat	orange1.1g041378m|pacid:18135569	very weakly similar to (80.5) HSP21_HELAN 17.9 kDa class II heat shock protein - Helianthus annuus (Common sunflower) no original description	2.528		AT5G12020.1	HSP17.6II	17.6 kDa class II heat shock protein
20.2.1	stress.abiotic.heat	orange1.1g041378m|pacid:18135569	very weakly similar to (80.5) HSP21_HELAN 17.9 kDa class II heat shock protein - Helianthus annuus (Common sunflower) no original description	2.528		AT5G12020.1	HSP17.6II	17.6 kDa class II heat shock protein
20.1.2	stress.biotic.receptors	orange1.1g030514m|pacid:18119169	weakly similar to ( 114) AT2G20142 | Symbols: | transmembrane receptor | chr2:8695387-8696566 FORWARD no original description	2.533		AT2G20142.1		Toll-Interleukin-Resistance (TIR) domain family protein
29.5.11.4.2	protein.degradation.ubiquitin.E3.RING	orange1.1g035703m|pacid:18129223	weakly similar to ( 116) AT5G07040 | Symbols: | zinc finger (C3HC4-type RING finger) family protein | chr5:2190344-2190823 FORWARDvery weakly similar to (99.0) loc_os12g04130 12012.m04408 protein kelch motif family protein, expressed no original description	2.535	GO:0008270;GO:0005515	AT5G07040.1		RING/U-box superfamily protein
27.3.26	RNA.regulation of transcription.MYB-related transcription factor family	orange1.1g038601m|pacid:18096348	weakly similar to ( 150) AT5G47390 | Symbols: | myb family transcription factor | chr5:19227001-19228546 FORWARDweakly similar to ( 171) loc_os01g09640 12001.m07588 protein MCB2 protein, putative, expressed no original description	2.537		AT5G56840.1		myb-like transcription factor family protein
29.5	protein.degradation	orange1.1g018718m|pacid:18125345	moderately similar to ( 304) AT5G65620 | Symbols: | peptidase M3 family protein / thimet oligopeptidase family protein | chr5:26221951-26225784 FORWARDmoderately similar to ( 291) loc_os02g58340 12002.m10855 protein oligopeptidase A, putative, expressedDcp PRK10911 Peptidase_M3 no original description	2.546	GO:0006508;GO:0004222	AT5G65620.1		Zincin-like metalloproteases family protein
30.2.11	signalling.receptor kinases.leucine rich repeat XI	orange1.1g047332m|pacid:18096019	moderately similar to ( 405) AT1G35710 | Symbols: | leucine-rich repeat transmembrane protein kinase, putative | chr1:13220940-13224386 FORWARDmoderately similar to ( 305) RPK1_IPONI Receptor-like protein kinase precursor (EC 2.7.11.1) - Ipomoea nil (Japanese morning glory) (Pharbitis nil)moderately similar to ( 322) loc_os10g02970 12010.m03714 protein receptor-like protein kinase precursor, puta…	2.546	GO:0005515	AT4G08850.1		Leucine-rich repeat receptor-like protein kinase family protein
17.2.3	hormone metabolism.auxin.induced-regulated-responsive-activated	orange1.1g008992m|pacid:18101978	highly similar to ( 790) AT2G44500 | Symbols: | unknown protein | chr2:18374447-18376435 FORWARDmoderately similar to ( 265) loc_os04g47520 12004.m35417 protein auxin-independent growth promoter, putative, expressedDUF246 no original description	2.556		AT2G44500.1		O-fucosyltransferase family protein
30.2.11	signalling.receptor kinases.leucine rich repeat XI	orange1.1g037916m|pacid:18096192	highly similar to ( 504) AT3G47570 | Symbols: | leucine-rich repeat transmembrane protein kinase, putative | chr3:17527611-17530748 FORWARDmoderately similar to ( 257) RPK1_IPONI Receptor-like protein kinase precursor (EC 2.7.11.1) - Ipomoea nil (Japanese morning glory) (Pharbitis nil)highly similar to ( 506) loc_os02g12400 12002.m06488 protein receptor-like protein kinase precursor, putative, ex…	2.563	GO:0005515;GO:0006468;GO:0005524;GO:0004672	AT3G47110.1		Leucine-rich repeat protein kinase family protein
29.5.5	protein.degradation.serine protease	orange1.1g012068m|pacid:18122078	highly similar to ( 725) AT4G30610 | Symbols: BRS1, SCPL24 | BRS1 (BRI1 SUPPRESSOR 1); serine-type carboxypeptidase | chr4:14944219-14948391 FORWARDhighly similar to ( 502) CBP2_WHEAT Serine carboxypeptidase 2 (EC 3.4.16.6) (Serine carboxypeptidase II) (Carboxypeptidase D) (CPDW-II) (CP-WII) [Contains: Serine carboxypeptidase 2 chain A (Serine carboxypeptidase II chain A); Serine carboxypeptidase…	2.578	GO:0006508;GO:0004185	AT4G30610.1	BRS1;SCPL24	alpha/beta-Hydrolases superfamily protein
16.1.5	secondary metabolism.isoprenoids.terpenoids	orange1.1g006042m|pacid:18094959	highly similar to ( 992) AT1G78955 | Symbols: CAMS1 | CAMS1 (Camelliol C synthase 1); beta-amyrin synthase | chr1:29689153-29694255 REVERSEhighly similar to ( 825) loc_os02g04710 12002.m33547 protein cycloartenol synthase, putative, expressedSQCY_1 SQCY SqhC ISOPREN_C2_like no original description	2.58	GO:0003824	AT1G78955.1	CAMS1	camelliol C synthase 1
30.2.11	signalling.receptor kinases.leucine rich repeat XI	orange1.1g044353m|pacid:18108669	moderately similar to ( 258) AT2G34930 | Symbols: | disease resistance family protein | chr2:14737169-14739886 REVERSEweakly similar to ( 148) PSKR_DAUCA Phytosulfokine receptor precursor (EC 2.7.11.1) (Phytosulfokine LRR receptor kinase) - Daucus carota (Carrot)moderately similar to ( 295) loc_os02g17400 12002.m06983 protein conserved hypothetical protein no original description	2.582	GO:0005515	AT2G34930.1		disease resistance family protein / LRR family protein
10.2	cell wall.cellulose synthesis	orange1.1g005507m|pacid:18109279	nearly identical (1117) AT4G31590 | Symbols: ATCSLC05, CSLC05, ATCSLC5 | ATCSLC5 (CELLULOSE-SYNTHASE LIKE C5); cellulose synthase/ transferase, transferring glycosyl groups | chr4:15309889-15312336 REVERSEhighly similar to ( 961) loc_os08g15420 12008.m05665 protein CSLC3 - cellulose synthase-like family C, expressedCOG1215 bcsA PRK11204 no original description	2.589		AT4G31590.1	ATCSLC05;ATCSLC5;CSLC05;CSLC5	Cellulose-synthase-like C5
20.2.99	stress.abiotic.unspecified	orange1.1g038563m|pacid:18110765	moderately similar to ( 258) AT3G10080 | Symbols: | germin-like protein, putative | chr3:3107476-3108159 REVERSEweakly similar to ( 148) OXO2_HORVU Oxalate oxidase 2 precursor (EC 1.2.3.4) (Germin) - Hordeum vulgare (Barley)moderately similar to ( 224) loc_os02g32980 12002.m08391 protein germin-like protein subfamily 3 member 2 precursor, putative, expressedCupin_1 no original description	2.59		AT3G10080.1		RmlC-like cupins superfamily protein
27.3.26	RNA.regulation of transcription.MYB-related transcription factor family	orange1.1g034427m|pacid:18095274	weakly similar to ( 109) AT1G75250 | Symbols: ATRL6 | ATRL6 (ARABIDOPSIS RAD-LIKE 6); transcription factor | chr1:28244463-28245453 REVERSEvery weakly similar to (99.8) loc_os05g50340 12005.m09103 protein RADIALIS, putative, expressed no original description	2.594		AT1G75250.2	ATRL6;RL6;RSM3	RAD-like 6
16.1.4.6	secondary metabolism.isoprenoids.carotenoids.carotenoid beta ring hydroxylase	orange1.1g020892m|pacid:18125428	moderately similar to ( 356) AT4G25700 | Symbols: BETA-OHASE 1, B1, chy1 | BETA-OHASE 1 (BETA-HYDROXYLASE 1); carotene beta-ring hydroxylase | chr4:13094965-13095866 REVERSEmoderately similar to ( 320) loc_os03g03370 12003.m34991 protein beta-carotene hydroxylase, putative, expressed no original description	2.604	GO:0055114;GO:0016491;GO:0006633;GO:0005506	AT4G25700.1	B1;BCH1;BETA-OHASE 1;chy1	beta-hydroxylase 1
30.1	signalling.in sugar and nutrient physiology	orange1.1g002454m|pacid:18112103	moderately similar to ( 419) AT2G29120 | Symbols: ATGLR2.7, GLR2.7 | ATGLR2.7; intracellular ligand-gated ion channel | chr2:12511479-12515893 REVERSEmoderately similar to ( 343) GLR31_ORYSA Glutamate receptor 3.1 precursor (Ligand-gated ion channel 3.1) - Oryza sativa (Rice)moderately similar to ( 436) loc_os06g06130 12006.m05339 protein glutamate receptor 2.1 precursor, putativeLig_chan ANF_rec…	2.609	GO:0016020;GO:0004970	AT2G29120.1	ATGLR2.7;GLR2.7	glutamate receptor 2.7
17.1.1.1.1	hormone metabolism.abscisic acid.synthesis-degradation.synthesis.zeaxanthin epoxidase	orange1.1g015167m|pacid:18124943	moderately similar to ( 339) AT5G67030 | Symbols: ABA1, LOS6, NPQ2, ATABA1, ZEP, IBS3, ATZEP | ABA1 (ABA DEFICIENT 1); zeaxanthin epoxidase | chr5:26754026-26757090 REVERSEmoderately similar to ( 331) ABA2_NICPL Zeaxanthin epoxidase, chloroplast precursor (EC 1.14.13.90) - Nicotiana plumbaginifolia (Leadwort-leaved tobacco)moderately similar to ( 290) loc_os04g37619 12004.m35575 protein zeaxanthi…	2.61	GO:0005515	AT5G67030.1	ABA1;ATABA1;ATZEP;IBS3;LOS6;NPQ2;ZEP	zeaxanthin epoxidase (ZEP) (ABA1)
30.3	signalling.calcium	orange1.1g042432m|pacid:18130378	very weakly similar to (84.3) AT5G39670 | Symbols: | calcium-binding EF hand family protein | chr5:15883270-15883884 FORWARD no original description	2.611		AT3G47480.1		Calcium-binding EF-hand family protein
29.5.1	protein.degradation.subtilases	orange1.1g004824m|pacid:18125076	highly similar to ( 653) AT5G67090 | Symbols: | subtilase family protein | chr5:26774111-26776321 REVERSEhighly similar to ( 657) loc_os05g36010 12005.m07831 protein subtilisin-like protease precursor, putative, expressed no original description	2.613	GO:0006508;GO:0004252	AT5G67090.1		Subtilisin-like serine endopeptidase family protein
10.8.2	cell wall.pectin*esterases.acetyl esterase	orange1.1g016608m|pacid:18115006	highly similar to ( 568) AT4G19420 | Symbols: | pectinacetylesterase family protein | chr4:10587504-10589807 REVERSEhighly similar to ( 531) loc_os02g47400 12002.m100327 protein carboxylic ester hydrolase, putative, expressedPAE no original description	2.615	GO:0016787	AT4G19420.1		Pectinacetylesterase family protein
26.4.1	misc.beta 1,3 glucan hydrolases.glucan endo-1,3-beta-glucosidase	orange1.1g039652m|pacid:18126547	moderately similar to ( 273) AT3G57270 | Symbols: BG1 | BG1 (BETA-1,3-GLUCANASE 1); catalytic/ cation binding / hydrolase, hydrolyzing O-glycosyl compounds | chr3:21191336-21193118 REVERSEmoderately similar to ( 318) E13B_PRUPE Glucan endo-1,3-beta-glucosidase, basic isoform precursor (EC 3.2.1.39) ((1->3)-beta-glucan endohydrolase) ((1->3)-beta-glucanase) (Beta-1,3-endoglucanase) (PpGns1) - Prun…	2.64
16.8.3.1	secondary metabolism.flavonoids.dihydroflavonols.dihydroflavonol 4-reductase	orange1.1g036095m|pacid:18099286	moderately similar to ( 410) AT4G35420 | Symbols: | dihydroflavonol 4-reductase family / dihydrokaempferol 4-reductase family | chr4:16834091-16835611 REVERSEweakly similar to ( 181) DFRA_PETHY Dihydroflavonol-4-reductase (EC 1.1.1.219) (DFR) (Dihydrokaempferol 4-reductase) - Petunia hybrida (Petunia)moderately similar to ( 268) loc_os08g40440 12008.m08023 protein dihydroflavonol-4-reductase, put…	2.642	GO:0050662;GO:0003824	AT4G35420.1	DRL1	dihydroflavonol 4-reductase-like1
29.5.5	protein.degradation.serine protease	orange1.1g012276m|pacid:18107588	highly similar to ( 528) AT5G09640 | Symbols: SNG2, SCPL19 | SCPL19; serine-type carboxypeptidase/ sinapoyltransferase | chr5:2988373-2990966 FORWARDmoderately similar to ( 370) CBP1_HORVU Serine carboxypeptidase 1 precursor (EC 3.4.16.5) (Serine carboxypeptidase I) (Carboxypeptidase C) (CP-MI) [Contains: Serine carboxypeptidase 1 chain A (Serine carboxypeptidase I chain A); Serine carboxypeptida…	2.654	GO:0006508;GO:0004185	AT5G09640.1	SCPL19;SNG2	serine carboxypeptidase-like 19
30.2.11	signalling.receptor kinases.leucine rich repeat XI	orange1.1g042065m|pacid:18105183	weakly similar to ( 186) AT5G48380 | Symbols: | leucine-rich repeat family protein / protein kinase family protein | chr5:19604584-19606532 REVERSEmoderately similar to ( 207) loc_os05g34270 12005.m07658 protein BRASSINOSTEROID INSENSITIVE 1-associated receptor kinase 1 precursor, putative, expressed no original description	2.654		AT5G48380.1	BIR1	BAK1-interacting receptor-like kinase 1
20.1.7	stress.biotic.PR-proteins	orange1.1g037138m|pacid:18116737	highly similar to ( 504) AT5G63020 | Symbols: | disease resistance protein (CC-NBS-LRR class), putative | chr5:25283252-25286002 REVERSEmoderately similar to ( 347) loc_os01g57870 12001.m150747 protein disease resistance protein RPS2, putative, expressedNB-ARC no original description	2.656	GO:0005515;GO:0043531	AT5G63020.1		Disease resistance protein (CC-NBS-LRR class) family
30.2.11	signalling.receptor kinases.leucine rich repeat XI	orange1.1g045673m|pacid:18101641	weakly similar to ( 183) AT1G34210 | Symbols: SERK2, ATSERK2 | SERK2 (SOMATIC EMBRYOGENESIS RECEPTOR-LIKE KINASE 2); kinase | chr1:12459078-12462752 FORWARDweakly similar to ( 188) loc_os08g07760 12008.m04913 protein BRASSINOSTEROID INSENSITIVE 1-associated receptor kinase 1 precursor, putative, expressed no original description	2.658		AT1G34210.1	ATSERK2;SERK2	somatic embryogenesis receptor-like kinase 2
20.2	stress.abiotic	orange1.1g023970m|pacid:18123061	moderately similar to ( 437) AT3G01420 | Symbols: ALPHA-DOX1, DOX1, DIOX1 | DOX1; lipoxygenase | chr3:159689-162726 REVERSEmoderately similar to ( 403) loc_os12g26290 12012.m27040 protein alpha-DOX2, putative, expressedAn_peroxidase no original description	2.661		AT3G01420.1	ALPHA-DOX1;DIOX1;DOX1;PADOX-1	Peroxidase superfamily protein
10.8.1	cell wall.pectin*esterases.PME	orange1.1g039329m|pacid:18122634	moderately similar to ( 434) AT2G36710 | Symbols: | pectinesterase family protein | chr2:15389614-15391200 REVERSEweakly similar to ( 167) PME3_CITSI Pectinesterase-3 precursor (EC 3.1.1.11) (Pectin methylesterase 3) (PE 3) - Citrus sinensis (Sweet orange)moderately similar to ( 379) loc_os08g10604 12008.m05193 protein pectinesterase-1 precursor, putative, expressedPectinesterase PemB no original…	2.675	GO:0042545;GO:0030599;GO:0005618	AT2G36710.1		Pectin lyase-like superfamily protein
30.2.11	signalling.receptor kinases.leucine rich repeat XI	orange1.1g001782m|pacid:18099896	highly similar to ( 738) AT3G47570 | Symbols: | leucine-rich repeat transmembrane protein kinase, putative | chr3:17527611-17530748 FORWARDmoderately similar to ( 363) RPK1_IPONI Receptor-like protein kinase precursor (EC 2.7.11.1) - Ipomoea nil (Japanese morning glory) (Pharbitis nil)highly similar to ( 718) loc_os11g29790 12011.m06888 protein receptor-like protein kinase precursor, putativeS_TK…	2.686	GO:0005515;GO:0006468;GO:0005524;GO:0004672	AT3G47570.1		Leucine-rich repeat protein kinase family protein
30.2.17	signalling.receptor kinases.DUF 26	orange1.1g043292m|pacid:18124543	moderately similar to ( 369) AT4G32300 | Symbols: SD2-5 | SD2-5 (S-DOMAIN-2 5); carbohydrate binding / kinase/ protein kinase | chr4:15599970-15602435 FORWARDmoderately similar to ( 241) KPRO_MAIZE Putative receptor protein kinase ZmPK1 precursor (EC 2.7.11.1) - Zea mays (Maize)highly similar to ( 592) loc_os04g23700 12004.m07511 protein ATP binding protein, putative, expressedS_TKc Pkinase S_TKc…	2.686	GO:0006468;GO:0005524;GO:0004672	AT4G32300.1	SD2-5	S-domain-2 5
26.9	misc.glutathione S transferases	orange1.1g041211m|pacid:18111322	moderately similar to ( 261) AT2G29420 | Symbols: ATGSTU7, GST25 | ATGSTU7 (ARABIDOPSIS THALIANA GLUTATHIONE S-TRANSFERASE TAU 7); glutathione transferase | chr2:12618111-12618871 REVERSEmoderately similar to ( 241) GSTX6_SOYBN Probable glutathione S-transferase (EC 2.5.1.18) (Heat shock protein 26A) (G2-4) - Glycine max (Soybean)moderately similar to ( 212) loc_os09g29200 12009.m06071 protein gl…	2.687	GO:0005515	AT2G29420.1	ATGSTU7;GST25;GSTU7	glutathione S-transferase tau 7
29.5.11.4.3.2	protein.degradation.ubiquitin.E3.SCF.FBOX	orange1.1g041385m|pacid:18110962	very weakly similar to (84.3) loc_os04g57920 12004.m10676 protein F-box domain containing protein, expressed no original description	2.694	GO:0005515	AT1G13570.1		F-box/RNI-like superfamily protein
30.2.11	signalling.receptor kinases.leucine rich repeat XI	orange1.1g002826m|pacid:18127975	highly similar to ( 912) AT5G06940 | Symbols: | leucine-rich repeat family protein | chr5:2148078-2150771 REVERSEmoderately similar to ( 297) RPK1_IPONI Receptor-like protein kinase precursor (EC 2.7.11.1) - Ipomoea nil (Japanese morning glory) (Pharbitis nil)highly similar to ( 615) loc_os04g39650 12004.m08952 protein receptor protein kinase CLAVATA1 precursor, putative, expressedS_TKc Pkinase S…	2.718	GO:0005515;GO:0006468;GO:0005524;GO:0004672	AT5G06940.1		Leucine-rich repeat receptor-like protein kinase family protein
30.3	signalling.calcium	orange1.1g032169m|pacid:18107772	very weakly similar to (84.0) AT1G21550 | Symbols: | calcium-binding protein, putative | chr1:7553317-7553784 REVERSE no original description	2.741	GO:0005509	AT1G21550.1		Calcium-binding EF-hand family protein
16.2	secondary metabolism.phenylpropanoids	orange1.1g023625m|pacid:18137826	weakly similar to ( 148) AT4G35160 | Symbols: | O-methyltransferase family 2 protein | chr4:16730989-16732808 REVERSEmoderately similar to ( 268) 7OMT8_MEDSA Isoflavone-7-O-methyltransferase 8 (EC 2.1.1.150) (Isoflavone-O-methyltransferase 8) (7-IOMT-8) - Medicago sativa (Alfalfa)moderately similar to ( 266) loc_os12g25450 12012.m06370 protein O-methyltransferase ZRP4, putative, expressedMethyltr…	2.743	GO:0008171	AT4G35160.1		O-methyltransferase family protein
16.2	secondary metabolism.phenylpropanoids	orange1.1g030431m|pacid:18113657	moderately similar to ( 202) AT2G33590 | Symbols: | cinnamoyl-CoA reductase family | chr2:14224622-14226365 FORWARDvery weakly similar to (85.1) DFRA_VITVI Dihydroflavonol-4-reductase (EC 1.1.1.219) (DFR) (Dihydrokaempferol 4-reductase) - Vitis vinifera (Grape)weakly similar to ( 180) loc_os06g41810 12006.m08713 protein dihydroflavonol-4-reductase, putative, expressed no original description	2.75	GO:0050662;GO:0003824	AT2G33590.1		NAD(P)-binding Rossmann-fold superfamily protein
16.8.3.1	secondary metabolism.flavonoids.dihydroflavonols.dihydroflavonol 4-reductase	orange1.1g030431m|pacid:18113657	moderately similar to ( 202) AT2G33590 | Symbols: | cinnamoyl-CoA reductase family | chr2:14224622-14226365 FORWARDvery weakly similar to (85.1) DFRA_VITVI Dihydroflavonol-4-reductase (EC 1.1.1.219) (DFR) (Dihydrokaempferol 4-reductase) - Vitis vinifera (Grape)weakly similar to ( 180) loc_os06g41810 12006.m08713 protein dihydroflavonol-4-reductase, putative, expressed no original description	2.75	GO:0050662;GO:0003824	AT2G33590.1		NAD(P)-binding Rossmann-fold superfamily protein
30.2.25	signalling.receptor kinases.wall associated kinase	orange1.1g023486m|pacid:18126420	very weakly similar to (85.5) AT1G16090 | Symbols: WAKL7 | WAKL7 (wall associated kinase-like 7); protein serine/threonine kinase | chr1:5516259-5517380 FORWARDvery weakly similar to (91.7) loc_os12g42050 12012.m07985 protein wall-associated kinase 3, putative no original description	2.751	GO:0030247	AT1G16090.1	WAKL7	wall associated kinase-like 7
29.5.1	protein.degradation.subtilases	orange1.1g040558m|pacid:18129840	moderately similar to ( 243) AT1G20160 | Symbols: ATSBT5.2 | ATSBT5.2; identical protein binding / serine-type endopeptidase | chr1:6990852-6993737 REVERSEmoderately similar to ( 231) loc_os09g30458 12009.m06202 protein subtilisin-like protein, putative, expressed no original description	2.763	GO:0006508;GO:0004252	AT1G20160.1	ATSBT5.2	Subtilisin-like serine endopeptidase family protein
20.2.1	stress.abiotic.heat	orange1.1g026695m|pacid:18127620	moderately similar to ( 214) AT1G52560 | Symbols: | 26.5 kDa class I small heat shock protein-like (HSP26.5-P) | chr1:19574783-19575766 REVERSEvery weakly similar to (88.2) HS22C_SOYBN Chloroplast small heat shock protein (Fragment) - Glycine max (Soybean)very weakly similar to (90.9) loc_os02g10710 12002.m06369 protein chloroplast small heat shock protein, putative, expressedHSP20 IbpA alpha-cry…	2.771		AT1G52560.1		HSP20-like chaperones superfamily protein
20.2.1	stress.abiotic.heat	orange1.1g026695m|pacid:18127620	moderately similar to ( 214) AT1G52560 | Symbols: | 26.5 kDa class I small heat shock protein-like (HSP26.5-P) | chr1:19574783-19575766 REVERSEvery weakly similar to (88.2) HS22C_SOYBN Chloroplast small heat shock protein (Fragment) - Glycine max (Soybean)very weakly similar to (90.9) loc_os02g10710 12002.m06369 protein chloroplast small heat shock protein, putative, expressedHSP20 IbpA alpha-cry…	2.771		AT1G52560.1		HSP20-like chaperones superfamily protein
16.8.5.1	secondary metabolism.flavonoids.isoflavones.isoflavone reductase	orange1.1g021737m|pacid:18091921	moderately similar to ( 469) AT1G75280 | Symbols: | isoflavone reductase, putative | chr1:28252030-28253355 FORWARDmoderately similar to ( 446) IFRH_SOLTU Isoflavone reductase homolog (EC 1.3.1.-) (CP100) - Solanum tuberosum (Potato)moderately similar to ( 404) loc_os06g27770 12006.m07322 protein isoflavone reductase, putative, expressedNmrA no original description	2.785	GO:0050662;GO:0003824	AT1G75280.1		NmrA-like negative transcriptional regulator family protein
27.3.35	RNA.regulation of transcription.bZIP transcription factor family	orange1.1g018357m|pacid:18121550	moderately similar to ( 394) AT1G68640 | Symbols: PAN | PAN (PERIANTHIA); DNA binding / transcription factor | chr1:25769739-25772303 REVERSEmoderately similar to ( 357) HBP1C_WHEAT Transcription factor HBP-1b(c1) (Fragment) - Triticum aestivum (Wheat)moderately similar to ( 370) loc_os06g15480 12006.m32041 protein transcription factor HBP-1b, putative, expressed no original description	2.786	GO:0043565;GO:0006355;GO:0003700;GO:0006351	AT1G68640.1	PAN	bZIP transcription factor family protein
20.1.7	stress.biotic.PR-proteins	orange1.1g036876m|pacid:18111632	weakly similar to ( 132) AT5G22690 | Symbols: | disease resistance protein (TIR-NBS-LRR class), putative | chr5:7541369-7544888 FORWARD no original description	2.789		AT5G22690.1		Disease resistance protein (TIR-NBS-LRR class) family
20.2.1	stress.abiotic.heat	orange1.1g028809m|pacid:18127933	weakly similar to ( 113) AT5G51440 | Symbols: | 23.5 kDa mitochondrial small heat shock protein (HSP23.5-M) | chr5:20891242-20892013 FORWARDweakly similar to ( 120) HS22M_SOYBN Heat shock 22 kDa protein, mitochondrial precursor - Glycine max (Soybean)very weakly similar to (93.2) loc_os06g11610 12006.m05878 protein heat shock 22 kDa protein, mitochondrial precursor, putative, expressed no origina…	2.796		AT5G51440.1		HSP20-like chaperones superfamily protein
20.2.1	stress.abiotic.heat	orange1.1g028809m|pacid:18127933	weakly similar to ( 113) AT5G51440 | Symbols: | 23.5 kDa mitochondrial small heat shock protein (HSP23.5-M) | chr5:20891242-20892013 FORWARDweakly similar to ( 120) HS22M_SOYBN Heat shock 22 kDa protein, mitochondrial precursor - Glycine max (Soybean)very weakly similar to (93.2) loc_os06g11610 12006.m05878 protein heat shock 22 kDa protein, mitochondrial precursor, putative, expressed no origina…	2.796		AT5G51440.1		HSP20-like chaperones superfamily protein
26.9	misc.glutathione S transferases	orange1.1g040120m|pacid:18101757	weakly similar to ( 138) AT1G10370 | Symbols: GST30, ATGSTU17, GST30B, ERD9 | ERD9 (EARLY-RESPONSIVE TO DEHYDRATION 9); glutathione transferase | chr1:3397274-3398273 REVERSEvery weakly similar to (89.0) GSTU6_ORYSA Probable glutathione S-transferase GSTU6 (EC 2.5.1.18) (28 kDa cold-induced protein) - Oryza sativa (Rice)weakly similar to ( 114) loc_os10g38189 12010.m06601 protein glutathione S-tr…	2.82		AT1G10370.1	ATGSTU17;ERD9;GST30;GST30B	Glutathione S-transferase family protein
30.2.17	signalling.receptor kinases.DUF 26	orange1.1g027162m|pacid:18108864	moderately similar to ( 276) AT1G65790 | Symbols: ARK1 | ARK1 (A. THALIANA RECEPTOR KINASE 1); kinase/ protein kinase/ protein serine/threonine kinase/ transmembrane receptor protein kinase | chr1:24468932-24472329 FORWARDweakly similar to ( 130) RPK1_IPONI Receptor-like protein kinase precursor (EC 2.7.11.1) - Ipomoea nil (Japanese morning glory) (Pharbitis nil)moderately similar to ( 277) loc_o…	2.83	GO:0004674;GO:0006468;GO:0004672	AT1G65790.1	ARK1;RK1	receptor kinase 1
17.2.3	hormone metabolism.auxin.induced-regulated-responsive-activated	orange1.1g041846m|pacid:18104712	very weakly similar to (85.9) AT3G12955 | Symbols: | auxin-responsive protein-related | chr3:4135659-4136078 REVERSE no original description	2.839	GO:0009733	AT3G12955.1		SAUR-like auxin-responsive protein family
17.2.3	hormone metabolism.auxin.induced-regulated-responsive-activated	orange1.1g047827m|pacid:18091996	weakly similar to ( 176) AT1G75580 | Symbols: | auxin-responsive protein, putative | chr1:28377530-28377856 FORWARDvery weakly similar to (92.0) AX15A_SOYBN Auxin-induced protein 15A - Glycine max (Soybean)weakly similar to ( 107) loc_os02g24700 12002.m07617 protein OsSAUR8 - Auxin-responsive SAUR gene family member, expressedAuxin_inducible no original description	2.84	GO:0009733	AT1G75580.1		SAUR-like auxin-responsive protein family
17.1.1	hormone metabolism.abscisic acid.synthesis-degradation	orange1.1g000669m|pacid:18127553	nearly identical (1605) AT5G20960 | Symbols: AAO1, AO1, ATAO, ATAO1 | AAO1 (ARABIDOPSIS ALDEHYDE OXIDASE 1); aldehyde oxidase/ indole-3-acetaldehyde oxidase | chr5:7116783-7122338 FORWARDnearly identical (1416) ALDO3_ORYSA Probable aldehyde oxidase 3 (EC 1.2.3.1) (AO-3) - Oryza sativa (Rice)nearly identical (1416) loc_os03g57680 12003.m10682 protein aldehyde oxidase 1, putative, expressedAld_Xan_…	2.843	GO:0055114;GO:0046872;GO:0016491	AT5G20960.1	AAO1;AO1;AOalpha;AT-AO1;ATAO;AtAO1	aldehyde oxidase 1
17.5.1	hormone metabolism.ethylene.synthesis-degradation	orange1.1g020152m|pacid:18117439	moderately similar to ( 393) AT1G78440 | Symbols: ATGA2OX1 | ATGA2OX1 (gibberellin 2-oxidase 1); gibberellin 2-beta-dioxygenase | chr1:29511772-29512990 REVERSEmoderately similar to ( 462) G2OX1_PEA Gibberellin 2-beta-dioxygenase 1 (EC 1.14.11.13) (Gibberellin 2-beta-hydroxylase 1) (Gibberellin 2-oxidase 1) (GA 2-oxidase 1) (Protein SLENDER) - Pisum sativum (Garden pea)moderately similar to ( 372…	2.843	GO:0055114;GO:0016491	AT1G78440.1	ATGA2OX1;GA2OX1	Arabidopsis thaliana gibberellin 2-oxidase 1
30.2.11	signalling.receptor kinases.leucine rich repeat XI	orange1.1g004218m|pacid:18122938	highly similar to ( 521) AT3G47570 | Symbols: | leucine-rich repeat transmembrane protein kinase, putative | chr3:17527611-17530748 FORWARDmoderately similar to ( 278) PSKR_DAUCA Phytosulfokine receptor precursor (EC 2.7.11.1) (Phytosulfokine LRR receptor kinase) - Daucus carota (Carrot)highly similar to ( 679) loc_os06g23190 12006.m06971 protein receptor-like protein kinase 5 precursor, putative…	2.845	GO:0005515;GO:0006468;GO:0004672	AT3G47570.1		Leucine-rich repeat protein kinase family protein
30.2.11	signalling.receptor kinases.leucine rich repeat XI	orange1.1g043317m|pacid:18133941	moderately similar to ( 486) AT1G07390 | Symbols: AtRLP1 | protein binding | chr1:2269893-2274654 FORWARDmoderately similar to ( 208) PSKR_DAUCA Phytosulfokine receptor precursor (EC 2.7.11.1) (Phytosulfokine LRR receptor kinase) - Daucus carota (Carrot)moderately similar to ( 304) loc_os04g55420 12004.m10434 protein protein binding protein, putative, expressed no original description	2.85	GO:0005515	AT1G07390.2	AtRLP1;RLP1	receptor like protein 1
30.2.20	signalling.receptor kinases.wheat LRK10 like	orange1.1g023544m|pacid:18122153	weakly similar to ( 104) AT5G38260 | Symbols: | serine/threonine protein kinase, putative | chr5:15283692-15285837 REVERSEvery weakly similar to (92.4) loc_os05g47770 12005.m08849 protein wall-associated kinase, putative, expressed no original description	2.854		AT5G38260.1		Protein kinase superfamily protein
17.1.3	hormone metabolism.abscisic acid.induced-regulated-responsive-activated	orange1.1g028281m|pacid:18132689	weakly similar to ( 200) AT5G23370 | Symbols: | GRAM domain-containing protein / ABA-responsive protein-related | chr5:7863542-7864201 REVERSEweakly similar to ( 196) loc_os02g42440 12002.m09279 protein FIP1, putative, expressed no original description	2.857		AT5G08350.1		GRAM domain-containing protein / ABA-responsive protein-related
30.2.11	signalling.receptor kinases.leucine rich repeat XI	orange1.1g036034m|pacid:18134340	moderately similar to ( 229) AT4G08850 | Symbols: | kinase | chr4:5637467-5640496 REVERSEweakly similar to ( 189) RPK1_IPONI Receptor-like protein kinase precursor (EC 2.7.11.1) - Ipomoea nil (Japanese morning glory) (Pharbitis nil)moderately similar to ( 265) loc_os10g02970 12010.m03714 protein receptor-like protein kinase precursor, putative no original description	2.861	GO:0006468;GO:0005524;GO:0004672;GO:0005515	AT4G08850.1		Leucine-rich repeat receptor-like protein kinase family protein
21.4	redox.glutaredoxins	orange1.1g034165m|pacid:18105900	weakly similar to ( 171) AT3G21460 | Symbols: | electron carrier/ protein disulfide oxidoreductase | chr3:7557567-7557875 REVERSEweakly similar to ( 139) loc_os01g27140 12001.m09165 protein glutaredoxin, putative, expressedGRX_GRXh_1_2_like no original description	2.867	GO:0045454;GO:0015035;GO:0009055	AT3G21460.1		Glutaredoxin family protein
27.3.25	RNA.regulation of transcription.MYB domain transcription factor family	orange1.1g028954m|pacid:18137556	weakly similar to ( 168) AT2G37630 | Symbols: ATPHAN, AS1, ATMYB91, MYB91 | AS1 (ASYMMETRIC LEAVES 1); DNA binding / protein homodimerization/ transcription factor | chr2:15781798-15782901 REVERSEweakly similar to ( 146) loc_os12g38400 12012.m26938 protein protein ASYMMETRIC LEAVES1, putative, expressed no original description	2.877	GO:0010338;GO:0006351;GO:0005634	AT2G37630.1	AS1;ATMYB91;ATPHAN;MYB91	myb-like HTH transcriptional regulator family protein
20.1.7	stress.biotic.PR-proteins	orange1.1g010089m|pacid:18098349	moderately similar to ( 304) AT5G63020 | Symbols: | disease resistance protein (CC-NBS-LRR class), putative | chr5:25283252-25286002 REVERSEmoderately similar to ( 240) loc_os01g57870 12001.m150747 protein disease resistance protein RPS2, putative, expressedNB-ARC no original description	2.886	GO:0005515;GO:0043531	AT5G63020.1		Disease resistance protein (CC-NBS-LRR class) family
26.12	misc.peroxidases	orange1.1g039410m|pacid:18121502	moderately similar to ( 335) AT5G47000 | Symbols: | peroxidase, putative | chr5:19069171-19070175 REVERSEmoderately similar to ( 244) PER2_ARAHY Cationic peroxidase 2 precursor (EC 1.11.1.7) (PNPC2) - Arachis hypogaea (Peanut)moderately similar to ( 332) loc_os02g50770 12002.m10111 protein peroxidase 65 precursor, putative, expressedsecretory_peroxidase plant_peroxidase peroxidase no original des…	2.886	GO:0055114;GO:0020037;GO:0006979;GO:0004601	AT5G47000.1		Peroxidase superfamily protein
27.3.25	RNA.regulation of transcription.MYB domain transcription factor family	orange1.1g044161m|pacid:18120707	weakly similar to ( 168) AT3G53200 | Symbols: AtMYB27 | AtMYB27 (myb domain protein 27); DNA binding / transcription factor | chr3:19718426-19719394 REVERSEweakly similar to ( 163) MYBA1_ORYSA Myb-related protein MYBAS1 - Oryza sativa (Rice)weakly similar to ( 163) loc_os11g47460 12011.m28697 protein MYB59, putative, expressed no original description	2.891		AT3G53200.1	AtMYB27;MYB27	myb domain protein 27
27.3.25	RNA.regulation of transcription.MYB domain transcription factor family	orange1.1g025602m|pacid:18126043	weakly similar to ( 182) AT1G22640 | Symbols: ATMYB3, MYB3 | MYB3 (MYB DOMAIN PROTEIN 3); DNA binding / transcription factor | chr1:8006289-8007219 FORWARDweakly similar to ( 179) MYBC_MAIZE Anthocyanin regulatory C1 protein - Zea mays (Maize)weakly similar to ( 194) loc_os03g29614 12003.m08231 protein anthocyanin regulatory C1 protein, putative, expressed no original description	2.916		AT1G22640.1	ATMYB3;MYB3	myb domain protein 3
20.2.1	stress.abiotic.heat	orange1.1g019662m|pacid:18097046	moderately similar to ( 414) AT5G25530 | Symbols: | DNAJ heat shock protein, putative | chr5:8889665-8890954 REVERSEvery weakly similar to (95.5) DNJH_CUCSA DnaJ protein homolog (DNAJ-1) - Cucumis sativus (Cucumber)moderately similar to ( 372) loc_os08g06460 12008.m080091 protein dnaJ homolog subfamily B member 4, putative, expressedDnaJ PRK10767 DnaJ PRK10266 CbpA DnaJ DnaJ_C no original descrip…	2.92		AT5G25530.1		DNAJ heat shock family protein
20.2.1	stress.abiotic.heat	orange1.1g019662m|pacid:18097046	moderately similar to ( 414) AT5G25530 | Symbols: | DNAJ heat shock protein, putative | chr5:8889665-8890954 REVERSEvery weakly similar to (95.5) DNJH_CUCSA DnaJ protein homolog (DNAJ-1) - Cucumis sativus (Cucumber)moderately similar to ( 372) loc_os08g06460 12008.m080091 protein dnaJ homolog subfamily B member 4, putative, expressedDnaJ PRK10767 DnaJ PRK10266 CbpA DnaJ DnaJ_C no original descrip…	2.92		AT5G25530.1		DNAJ heat shock family protein
16.1.3.2	secondary metabolism.isoprenoids.tocopherol biosynthesis.homogentisate phytyltransferase	orange1.1g013845m|pacid:18101311	moderately similar to ( 248) AT2G18950 | Symbols: HPT1, TPT1, ATHPT, VTE2 | HPT1 (HOMOGENTISATE PHYTYLTRANSFERASE 1); homogentisate phytyltransferase/ prenyltransferase | chr2:8207491-8210047 FORWARDmoderately similar to ( 258) loc_os06g43880 12006.m08918 protein homogentisic acid geranylgeranyl transferase, putative, expressedubiA UbiA no original description	2.927	GO:0016021;GO:0004659	AT2G18950.1	ATHPT;HPT1;TPT1;VTE2	homogentisate phytyltransferase 1
16.8.3.1	secondary metabolism.flavonoids.dihydroflavonols.dihydroflavonol 4-reductase	orange1.1g020334m|pacid:18104455	moderately similar to ( 322) AT2G45400 | Symbols: BEN1 | BEN1; binding / catalytic/ coenzyme binding / oxidoreductase, acting on CH-OH group of donors | chr2:18703960-18706235 REVERSEmoderately similar to ( 282) DFRA_HORVU Dihydroflavonol-4-reductase (EC 1.1.1.219) (DFR) (Dihydrokaempferol 4-reductase) - Hordeum vulgare (Barley)moderately similar to ( 211) loc_os08g40440 12008.m08023 protein dihy…	2.929	GO:0050662;GO:0003824	AT2G45400.1	BEN1	NAD(P)-binding Rossmann-fold superfamily protein
29.5.1	protein.degradation.subtilases	orange1.1g038289m|pacid:18128567	weakly similar to ( 183) AT1G20160 | Symbols: ATSBT5.2 | ATSBT5.2; identical protein binding / serine-type endopeptidase | chr1:6990852-6993737 REVERSEweakly similar to ( 183) loc_os09g30458 12009.m06202 protein subtilisin-like protein, putative, expressed no original description	2.932	GO:0006508;GO:0004252	AT1G20160.1	ATSBT5.2	Subtilisin-like serine endopeptidase family protein
10.8.1	cell wall.pectin*esterases.PME	orange1.1g017225m|pacid:18115570	moderately similar to ( 354) AT5G53370 | Symbols: ATPMEPCRF, PMEPCRF | PMEPCRF (PECTIN METHYLESTERASE PCR FRAGMENT F); pectinesterase | chr5:21649683-21651530 REVERSEweakly similar to ( 127) PME3_CITSI Pectinesterase-3 precursor (EC 3.1.1.11) (Pectin methylesterase 3) (PE 3) - Citrus sinensis (Sweet orange)weakly similar to ( 197) loc_os01g13320 12001.m07941 protein pectinesterase-2 precursor, pu…	2.935	GO:0042545;GO:0030599;GO:0005618;GO:0004857	AT5G53370.1	ATPMEPCRF;PMEPCRF	pectin methylesterase PCR fragment F
16.1.5	secondary metabolism.isoprenoids.terpenoids	orange1.1g014206m|pacid:18108815	moderately similar to ( 419) AT3G25810 | Symbols: | myrcene/ocimene synthase, putative | chr3:9430805-9433844 FORWARDmoderately similar to ( 231) DCS1_GOSHI (+)-delta-cadinene synthase (EC 4.2.3.13) (D-cadinene synthase) - Gossypium hirsutum (Upland cotton)weakly similar to ( 196) loc_os02g02930 12002.m05643 protein terpene synthase 2, putative, expressedTerpene_cyclase_plant_C1 Terpene_synth_C T…	2.941	GO:0016829;GO:0010333;GO:0008152;GO:0000287	AT3G25810.1		Terpenoid cyclases/Protein prenyltransferases superfamily protein
30.2.17	signalling.receptor kinases.DUF 26	orange1.1g001767m|pacid:18133950	nearly identical (1292) AT1G53440 | Symbols: | leucine-rich repeat family protein / protein kinase family protein | chr1:19945959-19951562 FORWARDmoderately similar to ( 233) NORK_MEDTR Nodulation receptor kinase precursor (EC 2.7.11.1) (Does not make infections protein 2) (Symbiosis receptor-like kinase) (MtSYMRK) - Medicago truncatula (Barrel medic)highly similar to ( 962) loc_os09g17630 12009.…	2.947	GO:0005515;GO:0006468;GO:0004672	AT1G53440.1		Leucine-rich repeat transmembrane protein kinase
17.7.1.5	hormone metabolism.jasmonate.synthesis-degradation.12-Oxo-PDA-reductase	orange1.1g046574m|pacid:18094279	weakly similar to ( 158) AT1G76680 | Symbols: OPR1, ATOPR1 | OPR1; 12-oxophytodienoate reductase | chr1:28776982-28778271 FORWARDweakly similar to ( 144) loc_os06g11240 12006.m05841 protein 12-oxophytodienoate reductase 2, putative, expressedOYE_like_FMN no original description	2.948	GO:0055114;GO:0016491;GO:0010181	AT1G76680.2	ATOPR1;OPR1	12-oxophytodienoate reductase 1
29.5.11.4.2	protein.degradation.ubiquitin.E3.RING	orange1.1g041918m|pacid:18111387	moderately similar to ( 310) AT3G47160 | Symbols: | protein binding / zinc ion binding | chr3:17360238-17361879 REVERSEmoderately similar to ( 265) loc_os07g46700 12007.m29299 protein RNA-binding protein, putative, expressed no original description	2.956	GO:0046872	AT3G47160.1		RING/U-box superfamily protein
26.12	misc.peroxidases	orange1.1g020149m|pacid:18098789	highly similar to ( 512) AT5G66390 | Symbols: | peroxidase 72 (PER72) (P72) (PRXR8) | chr5:26516063-26517329 REVERSEmoderately similar to ( 291) PER1_ARAHY Cationic peroxidase 1 precursor (EC 1.11.1.7) (PNPC1) - Arachis hypogaea (Peanut)moderately similar to ( 474) loc_os01g15830 12001.m08181 protein peroxidase 72 precursor, putative, expressedsecretory_peroxidase plant_peroxidase peroxidase asco…	2.957	GO:0055114;GO:0020037;GO:0006979;GO:0004601	AT5G66390.1		Peroxidase superfamily protein
20.1.7	stress.biotic.PR-proteins	orange1.1g030892m|pacid:18093471	very weakly similar to (90.9) AT5G17880 | Symbols: CSA1 | CSA1 (constitutive shade-avoidance1); ATP binding / transmembrane receptor | chr5:5908874-5913096 REVERSE no original description	2.959		AT5G17880.1	CSA1	disease resistance protein (TIR-NBS-LRR class)
16.2.1.6	secondary metabolism.phenylpropanoids.lignin biosynthesis.CCoAOMT	orange1.1g025824m|pacid:18100228	moderately similar to ( 464) AT4G34050 | Symbols: | caffeoyl-CoA 3-O-methyltransferase, putative | chr4:16310844-16311973 FORWARDmoderately similar to ( 466) CAMT6_TOBAC Caffeoyl-CoA O-methyltransferase 6 (EC 2.1.1.104) (Trans-caffeoyl-CoA 3-O-methyltransferase 6) (CCoAMT-6) (CCoAOMT-6) - Nicotiana tabacum (Common tobacco)moderately similar to ( 428) loc_os06g06980 12006.m31989 protein caffeoyl-C…	2.959	GO:0008171	AT4G34050.1	CCoAOMT1	S-adenosyl-L-methionine-dependent methyltransferases superfamily protein
29.5.5	protein.degradation.serine protease	orange1.1g016137m|pacid:18125513	moderately similar to ( 459) AT2G35770 | Symbols: scpl28 | scpl28 (serine carboxypeptidase-like 28); serine-type carboxypeptidase | chr2:15034179-15036497 REVERSEmoderately similar to ( 396) CBP2_WHEAT Serine carboxypeptidase 2 (EC 3.4.16.6) (Serine carboxypeptidase II) (Carboxypeptidase D) (CPDW-II) (CP-WII) [Contains: Serine carboxypeptidase 2 chain A (Serine carboxypeptidase II chain A); Serin…	2.978	GO:0006508;GO:0004185	AT2G35770.1	scpl28	serine carboxypeptidase-like 28
20.1.7	stress.biotic.PR-proteins	orange1.1g002458m|pacid:18100099	moderately similar to ( 429) AT5G36930 | Symbols: | disease resistance protein (TIR-NBS-LRR class), putative | chr5:14567771-14571916 REVERSEweakly similar to ( 112) loc_os01g15580 12001.m08156 protein disease resistance protein RGA2, putative, expressedNB-ARC no original description	2.981	GO:0043531	AT5G36930.2		Disease resistance protein (TIR-NBS-LRR class) family
30.5	signalling.G-proteins	orange1.1g028259m|pacid:18113782	very weakly similar to (84.7) AT3G23380 | Symbols: RIC5 | RIC5 (ROP-INTERACTIVE CRIB MOTIF-CONTAINING PROTEIN 5); protein binding | chr3:8373947-8374708 FORWARD no original description	2.988		AT4G28556.1	RIC7	PAK-box/P21-Rho-binding family protein
30.3	signalling.calcium	orange1.1g047502m|pacid:18137531	very weakly similar to (84.0) loc_os01g72100 12001.m13246 protein polcalcin Jun o 2, putative, expressed no original description	2.992		AT1G24620.1		EF hand calcium-binding protein family
10.1.1.1	cell wall.precursor synthesis.NDP sugar pyrophosphorylase.GDP mannose	orange1.1g046608m|pacid:18092844	moderately similar to ( 420) AT2G39770 | Symbols: CYT1, VTC1, SOZ1, EMB101, GMP1 | CYT1 (CYTOKINESIS DEFECTIVE 1); mannose-1-phosphate guanylyltransferase/ nucleotidyltransferase | chr2:16589401-16590741 FORWARDmoderately similar to ( 423) loc_os08g13930 12008.m26632 protein mannose-1-phosphate guanyltransferase, putative, expressedGCD1 NTP_transferase RfbA GlmU GalU GlgC COG1213 no original desc…	2.994		AT2G39770.2	CYT1;EMB101;GMP1;SOZ1;VTC1	Glucose-1-phosphate adenylyltransferase family protein
10.1.12.1	cell wall.precursor synthesis.KDO pathway.arabinose-5-phosphate isomerase	orange1.1g019775m|pacid:18113932	highly similar to ( 510) AT3G54690 | Symbols: | sugar isomerase (SIS) domain-containing protein / CBS domain-containing protein | chr3:20246586-20247810 FORWARDmoderately similar to ( 457) loc_os02g06360 12002.m05984 protein expressed proteingutQ PRK10892 GutQ CBS_pair_KpsF_GutQ_assoc RpiR no original description	2.998	GO:0030246;GO:0005975	AT3G54690.1		Sugar isomerase (SIS) family protein
30.2.11	signalling.receptor kinases.leucine rich repeat XI	orange1.1g039327m|pacid:18110300	weakly similar to ( 157) AT1G74170 | Symbols: AtRLP13 | AtRLP13 (Receptor Like Protein 13); protein binding | chr1:27891555-27895441 REVERSEvery weakly similar to (97.4) PSKR_DAUCA Phytosulfokine receptor precursor (EC 2.7.11.1) (Phytosulfokine LRR receptor kinase) - Daucus carota (Carrot)weakly similar to ( 139) loc_os04g55420 12004.m10434 protein protein binding protein, putative, expressed no …	3.006	GO:0005515	AT1G07390.3	AtRLP1;RLP1	receptor like protein 1
29.5.11.4.2	protein.degradation.ubiquitin.E3.RING	orange1.1g037209m|pacid:18095973	very weakly similar to (86.7) AT3G14250 | Symbols: | protein binding / zinc ion binding | chr3:4745963-4746958 REVERSEvery weakly similar to (80.5) loc_os08g35060 12008.m07495 protein ubiquitin-conjugating enzyme 7-interacting protein 4, putative, expressed no original description	3.009	GO:0016567;GO:0004842	AT3G14250.1		RING/U-box superfamily protein
17.5.1	hormone metabolism.ethylene.synthesis-degradation	orange1.1g018025m|pacid:18114540	moderately similar to ( 431) AT4G21200 | Symbols: ATGA2OX8, GA2OX8 | GA2OX8 (GIBBERELLIN 2-OXIDASE 8); gibberellin 2-beta-dioxygenase | chr4:11302751-11304032 FORWARDweakly similar to ( 152) ACCO1_ORYSA 1-aminocyclopropane-1-carboxylate oxidase 1 (EC 1.14.17.4) (ACC oxidase 1) (Ethylene-forming enzyme) (EFE) - Oryza sativa (Rice)moderately similar to ( 318) loc_os04g44150 12004.m09373 protein gib…	3.023	GO:0055114;GO:0016491	AT4G21200.1	ATGA2OX8;GA2OX8	gibberellin 2-oxidase 8
30.2.11	signalling.receptor kinases.leucine rich repeat XI	orange1.1g010736m|pacid:18115635	moderately similar to ( 258) AT4G08850 | Symbols: | kinase | chr4:5637467-5640496 REVERSEweakly similar to ( 155) RPK1_IPONI Receptor-like protein kinase precursor (EC 2.7.11.1) - Ipomoea nil (Japanese morning glory) (Pharbitis nil)moderately similar to ( 206) loc_os10g33080 12010.m06143 protein leucine-rich repeat receptor protein kinase EXS precursor, putative, expressed no original description	3.03	GO:0006468;GO:0005524;GO:0004672	AT1G35710.1		Protein kinase family protein with leucine-rich repeat domain
29.5.9	protein.degradation.AAA type	orange1.1g031142m|pacid:18119761	weakly similar to ( 111) AT3G28580 | Symbols: | AAA-type ATPase family protein | chr3:10715736-10717238 FORWARDvery weakly similar to (94.4) loc_os12g24320 12012.m06266 protein cell Division Protein AAA ATPase family, putative, expressed no original description	3.033		AT5G40010.1	AATP1	AAA-ATPase 1
30.2.11	signalling.receptor kinases.leucine rich repeat XI	orange1.1g002562m|pacid:18138739	highly similar to ( 687) AT1G56130 | Symbols: | leucine-rich repeat family protein / protein kinase family protein | chr1:20994931-21000887 REVERSEweakly similar to ( 137) RPK1_IPONI Receptor-like protein kinase precursor (EC 2.7.11.1) - Ipomoea nil (Japanese morning glory) (Pharbitis nil)highly similar to ( 659) loc_os08g10330 12008.m05166 protein SHR5-receptor-like kinase, putative, expressed n…	3.034	GO:0006468;GO:0004672	AT1G56130.1		Leucine-rich repeat transmembrane protein kinase
26.12	misc.peroxidases	orange1.1g017040m|pacid:18103694	moderately similar to ( 432) AT4G33420 | Symbols: | peroxidase, putative | chr4:16084856-16086105 FORWARDmoderately similar to ( 222) PER1_ARAHY Cationic peroxidase 1 precursor (EC 1.11.1.7) (PNPC1) - Arachis hypogaea (Peanut)moderately similar to ( 295) loc_os08g02110 12008.m04357 protein peroxidase 47 precursor, putative, expressedsecretory_peroxidase plant_peroxidase peroxidase ascorbate_perox…	3.034	GO:0055114;GO:0020037;GO:0006979;GO:0004601	AT4G33420.1		Peroxidase superfamily protein
30.2.11	signalling.receptor kinases.leucine rich repeat XI	orange1.1g044494m|pacid:18131266	weakly similar to ( 184) AT4G08850 | Symbols: | kinase | chr4:5637467-5640496 REVERSEweakly similar to ( 111) RPK1_IPONI Receptor-like protein kinase precursor (EC 2.7.11.1) - Ipomoea nil (Japanese morning glory) (Pharbitis nil)weakly similar to ( 181) loc_os10g02990 12010.m03716 protein leucine-rich repeat receptor-like protein kinase 1, putativeS_TKc Pkinase S_TKc Pkinase_Tyr TyrKc PTKc no orig…	3.037	GO:0006468;GO:0005524;GO:0004672	AT4G08850.1		Leucine-rich repeat receptor-like protein kinase family protein
16.2.1.1	secondary metabolism.phenylpropanoids.lignin biosynthesis.PAL	orange1.1g037382m|pacid:18131279	highly similar to ( 989) AT2G37040 | Symbols: pal1, ATPAL1 | pal1 (Phe ammonia lyase 1); phenylalanine ammonia-lyase | chr2:15557602-15560237 REVERSEnearly identical (1003) PAL3_PETCR Phenylalanine ammonia-lyase 3 (EC 4.3.1.5) - Petroselinum crispum (Parsley) (Petroselinum hortense)highly similar to ( 929) loc_os04g43800 12004.m09339 protein phenylalanine ammonia-lyase, putative, expressedPAL PAL…	3.039		AT2G37040.1	ATPAL1;PAL1	PHE ammonia lyase 1
30.2.25	signalling.receptor kinases.wall associated kinase	orange1.1g036483m|pacid:18119865	moderately similar to ( 474) AT1G79680 | Symbols: | wall-associated kinase, putative | chr1:29980188-29982749 REVERSEweakly similar to ( 195) CRI4_MAIZE Putative receptor protein kinase CRINKLY4 precursor (EC 2.7.11.1) - Zea mays (Maize)moderately similar to ( 414) loc_os04g51040 12004.m10001 protein OsWAK50 - OsWAK receptor-like protein kinase, expressedS_TKc S_TKc Pkinase TyrKc Pkinase_Tyr PTKc…	3.058	GO:0030247;GO:0006468;GO:0005524;GO:0004672	AT1G69730.1		Wall-associated kinase family protein
16.1.1.1	secondary metabolism.isoprenoids.non-mevalonate pathway.DXS	orange1.1g004923m|pacid:18106108	nearly identical (1226) AT4G15560 | Symbols: CLA1, DEF, CLA, DXS, DXPS2 | CLA1 (CLOROPLASTOS ALTERADOS 1); 1-deoxy-D-xylulose-5-phosphate synthase | chr4:8884218-8887254 FORWARDnearly identical (1272) DXS_CAPAN Probable 1-deoxy-D-xylulose-5-phosphate synthase, chloroplast precursor (EC 2.2.1.7) (1-deoxyxylulose-5-phosphate synthase) (DXP synthase) (DXPS) (CapTKT2) - Capsicum annuum (Bell pepper)n…	3.061	GO:0008152;GO:0003824;GO:0016114;GO:0008661	AT4G15560.1	CLA;CLA1;DEF;DXPS2;DXS	Deoxyxylulose-5-phosphate synthase
20.1.7	stress.biotic.PR-proteins	orange1.1g045021m|pacid:18094640	weakly similar to ( 111) AT3G14460 | Symbols: | disease resistance protein (NBS-LRR class), putative | chr3:4851990-4856264 REVERSEvery weakly similar to ( 100) loc_os05g41290 12005.m08304 protein disease resistance RPP13-like protein 1, putative, expressed no original description	3.066		AT3G14460.1		LRR and NB-ARC domains-containing disease resistance protein
27.3.25	RNA.regulation of transcription.MYB domain transcription factor family	orange1.1g025697m|pacid:18135450	moderately similar to ( 251) AT1G17950 | Symbols: ATMYB52, BW52, MYB52 | MYB52 (MYB DOMAIN PROTEIN 52); DNA binding / transcription factor | chr1:6177764-6179063 FORWARDweakly similar to ( 105) MYB1_MAIZE Myb-related protein Zm1 - Zea mays (Maize)moderately similar to ( 223) loc_os03g51110 12003.m10092 protein MYB52, putative, expressedREB1 no original description	3.07		AT1G17950.1	ATMYB52;BW52;MYB52	myb domain protein 52
10.2.1	cell wall.cellulose synthesis.cellulose synthase	orange1.1g001373m|pacid:18091511	nearly identical (1673) AT2G21770 | Symbols: CESA9, CESA09 | CESA9 (CELLULOSE SYNTHASE A9); cellulose synthase/ transferase, transferring glycosyl groups | chr2:9284837-9289495 FORWARDnearly identical (1519) loc_os03g62090 12003.m11087 protein CESA5 - cellulose synthase, expressedCellulose_synt no original description	3.074		AT2G21770.1	CESA09;CESA9	cellulose synthase A9
30.2.17	signalling.receptor kinases.DUF 26	orange1.1g040677m|pacid:18123616	weakly similar to ( 134) AT4G27300 | Symbols: | S-locus protein kinase, putative | chr4:13669308-13672348 REVERSEweakly similar to ( 129) loc_os07g36570 12007.m07908 protein KI domain interacting kinase 1, putative, expressed no original description	3.082	GO:0006468;GO:0005524;GO:0004672	AT1G11340.1		S-locus lectin protein kinase family protein
30.2.17	signalling.receptor kinases.DUF 26	orange1.1g001658m|pacid:18133447	nearly identical (1265) AT1G56130 | Symbols: | leucine-rich repeat family protein / protein kinase family protein | chr1:20994931-21000887 REVERSEmoderately similar to ( 213) NORK_PEA Nodulation receptor kinase precursor (EC 2.7.11.1) - Pisum sativum (Garden pea)nearly identical (1079) loc_os08g10290 12008.m05163 protein SHR5-receptor-like kinase, putative, expressedPTKc TyrKc Pkinase_Tyr S_TKc S…	3.09	GO:0005515;GO:0006468;GO:0004672	AT1G56130.1		Leucine-rich repeat transmembrane protein kinase
30.2.99	signalling.receptor kinases.misc	orange1.1g031351m|pacid:18131052	weakly similar to ( 159) AT5G01740 | Symbols: | FUNCTIONS IN: molecular_function unknown; INVOLVED IN: biological_process unknown; LOCATED IN: cellular_component unknown; EXPRESSED IN: 18 plant structures; EXPRESSED DURING: 9 growth stages; CONTAINS InterPro DOMAIN/s: Wound-induced protein, Wun1 (InterPro:IPR009798); BEST Arabidopsis thaliana protein match is: SAG20 (SENESCENCE ASSOCIATED GENE 20…	3.093		AT5G01740.1		Nuclear transport factor 2 (NTF2) family protein
17.2.3	hormone metabolism.auxin.induced-regulated-responsive-activated	orange1.1g040616m|pacid:18126962	moderately similar to ( 311) AT1G60730 | Symbols: | aldo/keto reductase family protein | chr1:22358613-22360082 REVERSEmoderately similar to ( 320) A115_TOBAC Auxin-induced protein PCNT115 - Nicotiana tabacum (Common tobacco)moderately similar to ( 317) loc_os04g26910 12004.m07816 protein auxin-induced protein PCNT115, putative, expressedTas Aldo_ket_red PRK10376 ARA1 no original description	3.097		AT1G60730.1		NAD(P)-linked oxidoreductase superfamily protein
16.1.2.2	secondary metabolism.isoprenoids.mevalonate pathway.HMG-CoA synthase	orange1.1g012253m|pacid:18101263	highly similar to ( 766) AT4G11820 | Symbols: MVA1 | MVA1; acetyl-CoA C-acetyltransferase/ hydroxymethylglutaryl-CoA synthase | chr4:7109124-7111901 REVERSEhighly similar to ( 745) loc_os09g34960 12009.m06496 protein hydroxymethylglutaryl-CoA synthase, putative, expressedHMG_CoA_synt_C PksG HMG_CoA_synt_N init_cond_enzymes PRK04262 no original description	3.1	GO:0008299;GO:0004421	AT4G11820.2	EMB2778;FKP1;HMGS;MVA1	hydroxymethylglutaryl-CoA synthase / HMG-CoA synthase / 3-hydroxy-3-methylglutaryl coenzyme A synthase
30.3	signalling.calcium	orange1.1g048825m|pacid:18092874	moderately similar to ( 254) AT3G63380 | Symbols: | calcium-transporting ATPase, plasma membrane-type, putative / Ca(2+)-ATPase, putative (ACA12) | chr3:23407112-23410213 REVERSEweakly similar to ( 178) ACA5_ORYSA Probable calcium-transporting ATPase 5, plasma membrane-type (EC 3.6.3.8) (Ca(2+)-ATPase isoform 5) - Oryza sativa (Rice)moderately similar to ( 217) loc_os10g28240 12010.m05706 protein…	3.103		AT3G63380.1		ATPase E1-E2 type family protein / haloacid dehalogenase-like hydrolase family protein
30.2.25	signalling.receptor kinases.wall associated kinase	orange1.1g041671m|pacid:18139798	weakly similar to ( 160) AT1G21270 | Symbols: WAK2 | WAK2; ATP binding / calcium ion binding / protein kinase/ protein serine/threonine kinase | chr1:7444997-7447345 FORWARDweakly similar to ( 169) loc_os04g30010 12004.m08107 protein OsWAK45 - OsWAK receptor-like protein kinase, expressed no original description	3.111	GO:0016021;GO:0004674;GO:0030247	AT1G21270.1	WAK2	wall-associated kinase 2
30.2.17	signalling.receptor kinases.DUF 26	orange1.1g018263m|pacid:18125535	moderately similar to ( 367) AT1G16670 | Symbols: | protein kinase family protein | chr1:5697846-5699492 FORWARDmoderately similar to ( 216) NORK_PEA Nodulation receptor kinase precursor (EC 2.7.11.1) - Pisum sativum (Garden pea)moderately similar to ( 365) loc_os12g41710 12012.m56502 protein serine/threonine-protein kinase receptor precursor, putative, expressedS_TKc TyrKc Pkinase S_TKc Pkinase_…	3.112	GO:0006468;GO:0005524;GO:0004672	AT1G16670.1		Protein kinase superfamily protein
10.7	cell wall.modification	orange1.1g028152m|pacid:18126938	moderately similar to ( 322) AT5G57550 | Symbols: XTR3 | XTR3 (XYLOGLUCAN ENDOTRANSGLYCOSYLASE 3); hydrolase, acting on glycosyl bonds / xyloglucan:xyloglucosyl transferase | chr5:23305055-23306384 REVERSEmoderately similar to ( 285) BRU1_SOYBN Brassinosteroid-regulated protein BRU1 precursor - Glycine max (Soybean)moderately similar to ( 291) loc_os06g48160 12006.m09342 protein xyloglucan endotr…	3.116	GO:0048046;GO:0016762;GO:0006073;GO:0005618;GO:0005975;GO:0004553	AT5G57560.1	TCH4;XTH22	Xyloglucan endotransglucosylase/hydrolase family protein
27.3.3	RNA.regulation of transcription.AP2/EREBP, APETALA2/Ethylene-responsive element binding protein family	orange1.1g036423m|pacid:18139233	moderately similar to ( 275) AT3G54320 | Symbols: WRI1, WRI, ASML1 | WRI1 (WRINKLED 1); DNA binding / transcription factor | chr3:20114809-20118473 FORWARDweakly similar to ( 184) BBM1_BRANA Protein BABY BOOM 1 (BnBBM1) - Brassica napus (Rape)moderately similar to ( 224) loc_os09g25600 12009.m60258 protein protein BABY BOOM 2, putative, expressedAP2 AP2 no original description	3.125
27.3.25	RNA.regulation of transcription.MYB domain transcription factor family	orange1.1g021164m|pacid:18124091	moderately similar to ( 202) AT3G08500 | Symbols: MYB83, AtMYB83 | MYB83 (myb domain protein 83); DNA binding / transcription factor | chr3:2576958-2578072 REVERSEweakly similar to ( 164) MYB3_HORVU Myb-related protein Hv33 - Hordeum vulgare (Barley)weakly similar to ( 191) loc_os12g33070 12012.m07105 protein myb transcription factor, putative, expressed no original description	3.139		AT3G08500.1	AtMYB83;MYB83	myb domain protein 83
30.2.11	signalling.receptor kinases.leucine rich repeat XI	orange1.1g037302m|pacid:18106772	moderately similar to ( 212) AT4G08850 | Symbols: | kinase | chr4:5637467-5640496 REVERSEweakly similar to ( 185) RPK1_IPONI Receptor-like protein kinase precursor (EC 2.7.11.1) - Ipomoea nil (Japanese morning glory) (Pharbitis nil)moderately similar to ( 203) loc_os04g04330 12004.m101454 protein ATP binding protein, putative, expressed no original description	3.15	GO:0005515	AT4G08850.1		Leucine-rich repeat receptor-like protein kinase family protein
27.3.25	RNA.regulation of transcription.MYB domain transcription factor family	orange1.1g024492m|pacid:18113794	moderately similar to ( 219) AT2G31180 | Symbols: ATMYB14, MYB14AT, MYB14 | MYB14 (MYB DOMAIN PROTEIN 14); DNA binding / transcription factor | chr2:13286806-13288175 REVERSEmoderately similar to ( 222) MYB4_ORYSA Myb-related protein Myb4 (OsMyb4) (Transcription factor RLTR1) - Oryza sativa (Rice)moderately similar to ( 222) loc_os04g43680 12004.m09327 protein myb-related protein Myb4, putative, …	3.15		AT2G31180.1	ATMYB14;MYB14;MYB14AT	myb domain protein 14
30.3	signalling.calcium	orange1.1g033873m|pacid:18106180	weakly similar to ( 184) AT5G12480 | Symbols: CPK7 | CPK7 (calmodulin-domain protein kinase 7); ATP binding / calcium ion binding / calmodulin-dependent protein kinase/ kinase/ protein kinase/ protein serine/threonine kinase | chr5:4047817-4050035 REVERSEweakly similar to ( 142) CDPK_SOYBN Calcium-dependent protein kinase SK5 (EC 2.7.11.1) (CDPK) - Glycine max (Soybean)weakly similar to ( 179) lo…	3.163	GO:0006468;GO:0005524;GO:0004672	AT5G12480.1	CPK7	calmodulin-domain protein kinase 7
10.1.9	cell wall.precursor synthesis.MUR4	orange1.1g016208m|pacid:18106930	highly similar to ( 662) AT1G30620 | Symbols: HSR8, MUR4, UXE1 | MUR4 (MURUS 4); UDP-arabinose 4-epimerase/ catalytic | chr1:10855496-10857970 FORWARDhighly similar to ( 659) ARAE3_ORYSA Probable UDP-arabinose 4-epimerase 3 (EC 5.1.3.5) (UDP-D-xylose 4-epimerase 3) (UDP-galactose 4-epimerase-like protein 3) (OsUEL-3) - Oryza sativa (Rice)highly similar to ( 659) loc_os08g03570 12008.m04501 protei…	3.166		AT1G30620.2	HSR8;MUR4;UXE1	NAD(P)-binding Rossmann-fold superfamily protein
29.5.1	protein.degradation.subtilases	orange1.1g043644m|pacid:18137939	weakly similar to ( 161) AT5G67090 | Symbols: | subtilase family protein | chr5:26774111-26776321 REVERSEweakly similar to ( 159) loc_os01g64850 12001.m12598 protein subtilisin-like protease precursor, putative no original description	3.176		AT5G67090.1		Subtilisin-like serine endopeptidase family protein
30.6	signalling.MAP kinases	orange1.1g043880m|pacid:18135245	moderately similar to ( 441) AT1G13680 | Symbols: | phospholipase C/ phosphoric diester hydrolase | chr1:4690409-4692702 FORWARDhighly similar to ( 505) loc_os03g30130 12003.m08276 protein phospholipase C, putative, expressed no original description	3.178		AT1G13680.1		PLC-like phosphodiesterases superfamily protein
30.6	signalling.MAP kinases	orange1.1g043880m|pacid:18135245	moderately similar to ( 441) AT1G13680 | Symbols: | phospholipase C/ phosphoric diester hydrolase | chr1:4690409-4692702 FORWARDhighly similar to ( 505) loc_os03g30130 12003.m08276 protein phospholipase C, putative, expressed no original description	3.178		AT1G13680.1		PLC-like phosphodiesterases superfamily protein
17.7.1.2	hormone metabolism.jasmonate.synthesis-degradation.lipoxygenase	orange1.1g002670m|pacid:18128713	highly similar to ( 901) AT3G45140 | Symbols: LOX2, ATLOX2 | LOX2 (LIPOXYGENASE 2); lipoxygenase | chr3:16525437-16529233 FORWARDhighly similar to ( 891) LOXC2_ORYSA Probable lipoxygenase 8, chloroplast precursor (EC 1.13.11.12) - Oryza sativa (Rice)highly similar to ( 891) loc_os08g39850 12008.m26741 protein lipoxygenase 8, chloroplast precursor, putative, expressedLipoxygenase PLAT_LH2 no origi…	3.18	GO:0005515;GO:0055114;GO:0046872;GO:0016702	AT3G45140.1	ATLOX2;LOX2	lipoxygenase 2
26.12	misc.peroxidases	orange1.1g019129m|pacid:18112781	highly similar to ( 559) AT4G21960 | Symbols: PRXR1 | PRXR1; electron carrier/ heme binding / peroxidase | chr4:11646613-11648312 REVERSEweakly similar to ( 186) PER1_ORYSA Peroxidase 1 precursor (EC 1.11.1.7) - Oryza sativa (Rice)moderately similar to ( 341) loc_os07g49360 12007.m09145 protein peroxidase 21 precursor, putative, expressedsecretory_peroxidase plant_peroxidase peroxidase no origina…	3.192	GO:0055114;GO:0020037;GO:0006979;GO:0004601	AT4G21960.1	PRXR1	Peroxidase superfamily protein
17.2.3	hormone metabolism.auxin.induced-regulated-responsive-activated	orange1.1g018623m|pacid:18099516	highly similar to ( 521) AT1G76270 | Symbols: | unknown protein | chr1:28613554-28616537 REVERSEhighly similar to ( 521) loc_os04g47520 12004.m35417 protein auxin-independent growth promoter, putative, expressedDUF246 no original description	3.197		AT1G76270.1		O-fucosyltransferase family protein
29.5.11.4.2	protein.degradation.ubiquitin.E3.RING	orange1.1g001640m|pacid:18139112	weakly similar to ( 113) AT1G30860 | Symbols: | protein binding / zinc ion binding | chr1:10986696-10989246 REVERSEweakly similar to ( 106) loc_os09g39690 12009.m21938 protein protein neuralized, putative, expressed no original description	3.2		AT1G30860.1		RING/U-box superfamily protein
30.2.11	signalling.receptor kinases.leucine rich repeat XI	orange1.1g008012m|pacid:18127080	moderately similar to ( 367) AT3G47570 | Symbols: | leucine-rich repeat transmembrane protein kinase, putative | chr3:17527611-17530748 FORWARDmoderately similar to ( 243) RPK1_IPONI Receptor-like protein kinase precursor (EC 2.7.11.1) - Ipomoea nil (Japanese morning glory) (Pharbitis nil)moderately similar to ( 460) loc_os01g49920 12001.m11177 protein receptor kinase-like protein, putative, expr…	3.215	GO:0005515;GO:0006468;GO:0005524;GO:0004672	AT3G47570.1		Leucine-rich repeat protein kinase family protein
10.5.3	cell wall.cell wall proteins.LRR	orange1.1g048561m|pacid:18100231	moderately similar to ( 400) AT4G06744 | Symbols: | leucine-rich repeat family protein / extensin family protein | chr4:4070870-4072084 REVERSEvery weakly similar to (98.6) RPK1_IPONI Receptor-like protein kinase precursor (EC 2.7.11.1) - Ipomoea nil (Japanese morning glory) (Pharbitis nil)moderately similar to ( 333) loc_os04g42620 12004.m09229 protein protein binding protein, putative, expresse…	3.226		AT4G06744.1		Leucine-rich repeat (LRR) family protein
30.2.11	signalling.receptor kinases.leucine rich repeat XI	orange1.1g048561m|pacid:18100231	moderately similar to ( 400) AT4G06744 | Symbols: | leucine-rich repeat family protein / extensin family protein | chr4:4070870-4072084 REVERSEvery weakly similar to (98.6) RPK1_IPONI Receptor-like protein kinase precursor (EC 2.7.11.1) - Ipomoea nil (Japanese morning glory) (Pharbitis nil)moderately similar to ( 333) loc_os04g42620 12004.m09229 protein protein binding protein, putative, expresse…	3.226		AT4G06744.1		Leucine-rich repeat (LRR) family protein
27.3.32	RNA.regulation of transcription.WRKY domain transcription factor family	orange1.1g019033m|pacid:18108953	weakly similar to ( 108) AT4G31805 | Symbols: | WRKY family transcription factor | chr4:15385454-15386775 FORWARDvery weakly similar to (81.3) loc_os06g43990 12006.m08927 protein expressed protein no original description	3.23		AT4G31805.1		WRKY family transcription factor
29.5	protein.degradation	orange1.1g044064m|pacid:18121998	moderately similar to ( 292) AT2G24280 | Symbols: | serine carboxypeptidase S28 family protein | chr2:10334622-10336927 FORWARDmoderately similar to ( 285) loc_os06g43930 12006.m32127 protein lysosomal Pro-X carboxypeptidase precursor, putative, expressedPeptidase_S28 no original description	3.246	GO:0008236;GO:0006508	AT2G24280.1		alpha/beta-Hydrolases superfamily protein
10.2	cell wall.cellulose synthesis	orange1.1g041333m|pacid:18101006	highly similar to ( 815) AT5G03760 | Symbols: ATCSLA09, CSLA09, ATCSLA9, CSLA9, RAT4 | ATCSLA09; mannan synthase/ transferase, transferring glycosyl groups | chr5:985910-990087 REVERSEhighly similar to ( 728) loc_os06g42020 12006.m08734 protein CSLA9 - cellulose synthase-like family A, expressedCOG1215 bcsA no original description	3.261		AT5G03760.1	ATCSLA09;ATCSLA9;CSLA09;CSLA9;RAT4	Nucleotide-diphospho-sugar transferases superfamily protein
17.2.3	hormone metabolism.auxin.induced-regulated-responsive-activated	orange1.1g019272m|pacid:18114925	highly similar to ( 537) AT1G60710 | Symbols: ATB2 | ATB2; oxidoreductase | chr1:22355073-22356627 REVERSEhighly similar to ( 513) A115_TOBAC Auxin-induced protein PCNT115 - Nicotiana tabacum (Common tobacco)highly similar to ( 540) loc_os04g26910 12004.m07816 protein auxin-induced protein PCNT115, putative, expressedTas Aldo_ket_red ARA1 COG4989 PRK10376 COG1453 PRK10625 PRK09912 dkgB no origina…	3.265		AT1G60710.1	ATB2	NAD(P)-linked oxidoreductase superfamily protein
16.1.5	secondary metabolism.isoprenoids.terpenoids	orange1.1g044570m|pacid:18128225	weakly similar to ( 110) AT3G25810 | Symbols: | myrcene/ocimene synthase, putative | chr3:9430805-9433844 FORWARDTerpene_cyclase_plant_C1 no original description	3.266	GO:0016829;GO:0010333;GO:0000287	AT3G25810.1		Terpenoid cyclases/Protein prenyltransferases superfamily protein
30.2.11	signalling.receptor kinases.leucine rich repeat XI	orange1.1g010663m|pacid:18097934	moderately similar to ( 238) AT5G20480 | Symbols: EFR | EFR (EF-TU RECEPTOR); ATP binding / kinase/ protein serine/threonine kinase | chr5:6922497-6925679 FORWARDweakly similar to ( 166) RPK1_IPONI Receptor-like protein kinase precursor (EC 2.7.11.1) - Ipomoea nil (Japanese morning glory) (Pharbitis nil)moderately similar to ( 280) loc_os11g07100 12011.m04907 protein receptor protein kinase CLAVA…	3.275	GO:0005515	AT3G47570.1		Leucine-rich repeat protein kinase family protein
30.2.17	signalling.receptor kinases.DUF 26	orange1.1g040039m|pacid:18113606	weakly similar to ( 137) AT1G78830 | Symbols: | curculin-like (mannose-binding) lectin family protein | chr1:29637141-29638508 REVERSEweakly similar to ( 114) EP1G_DAUCA Epidermis-specific secreted glycoprotein EP1 precursor (52/54 kDa medium protein) - Daucus carota (Carrot)moderately similar to ( 275) loc_os04g23760 12004.m07515 protein ATP binding protein, putativeB_lectin B_lectin B_lectin no…	3.282		AT1G78830.1		Curculin-like (mannose-binding) lectin family protein
16.8.2	secondary metabolism.flavonoids.chalcones	orange1.1g016330m|pacid:18129298	highly similar to ( 659) AT5G13930 | Symbols: CHS, TT4, ATCHS | TT4 (TRANSPARENT TESTA 4); naringenin-chalcone synthase | chr5:4488762-4490035 FORWARDhighly similar to ( 745) CHS2_CITSI Chalcone synthase 2 (EC 2.3.1.74) (Naringenin-chalcone synthase 2) - Citrus sinensis (Sweet orange)highly similar to ( 670) loc_os11g32650 12011.m07166 protein chalcone synthase, putative, expressedChal_sti_synt_N…	3.295	GO:0016747;GO:0008610	AT5G13930.1	ATCHS;CHS;TT4	Chalcone and stilbene synthase family protein
30.6	signalling.MAP kinases	orange1.1g021084m|pacid:18130207	weakly similar to ( 174) AT4G08500 | Symbols: MEKK1, ATMEKK1, MAPKKK8, ARAKIN | MEKK1 (MAP KINASE KINASE KINASE 1); DNA binding / MAP kinase kinase kinase/ kinase/ kinase binding / protein binding | chr4:5404272-5407062 REVERSEmoderately similar to ( 218) loc_os03g49640 12003.m101464 protein mitogen-activated protein kinase, putative, expressedS_TKc S_TKc Pkinase Pkinase_Tyr TyrKc no original des…	3.299	GO:0005516;GO:0006468;GO:0005524;GO:0004672	AT4G08500.1	ARAKIN;ATMEKK1;MAPKKK8;MEKK1	MAPK/ERK kinase kinase 1
30.6	signalling.MAP kinases	orange1.1g021084m|pacid:18130207	weakly similar to ( 174) AT4G08500 | Symbols: MEKK1, ATMEKK1, MAPKKK8, ARAKIN | MEKK1 (MAP KINASE KINASE KINASE 1); DNA binding / MAP kinase kinase kinase/ kinase/ kinase binding / protein binding | chr4:5404272-5407062 REVERSEmoderately similar to ( 218) loc_os03g49640 12003.m101464 protein mitogen-activated protein kinase, putative, expressedS_TKc S_TKc Pkinase Pkinase_Tyr TyrKc no original des…	3.299	GO:0005516;GO:0006468;GO:0005524;GO:0004672	AT4G08500.1	ARAKIN;ATMEKK1;MAPKKK8;MEKK1	MAPK/ERK kinase kinase 1
29.5	protein.degradation	orange1.1g030852m|pacid:18115180	moderately similar to ( 208) AT3G08980 | Symbols: | signal peptidase I family protein | chr3:2741279-2742375 FORWARDweakly similar to ( 172) loc_os04g08340 12004.m06123 protein mitochondrial inner membrane protease subunit 2, putative, expressed no original description	3.309	GO:0016020;GO:0008236;GO:0006508	AT3G08980.1		Peptidase S24/S26A/S26B/S26C family protein
17.2.3	hormone metabolism.auxin.induced-regulated-responsive-activated	orange1.1g038725m|pacid:18126362	moderately similar to ( 349) AT2G04850 | Symbols: | auxin-responsive protein-related | chr2:1704298-1705608 FORWARDmoderately similar to ( 263) loc_os03g09850 12003.m06440 protein dopamine beta-monooxygenase, putative, expressedDUF568 no original description	3.31		AT2G04850.1		Auxin-responsive family protein
17.2.3	hormone metabolism.auxin.induced-regulated-responsive-activated	orange1.1g036592m|pacid:18135269	highly similar to ( 818) AT5G15740 | Symbols: | unknown protein | chr5:5134788-5136956 REVERSEhighly similar to ( 771) loc_os06g17390 12006.m06451 protein auxin-independent growth promoter, putative, expressedDUF246 no original description	3.311		AT5G15740.1		O-fucosyltransferase family protein
20.1.7	stress.biotic.PR-proteins	orange1.1g045345m|pacid:18104011	moderately similar to ( 300) AT5G17680 | Symbols: | disease resistance protein (TIR-NBS-LRR class), putative | chr5:5822999-5827153 FORWARDNB-ARC no original description	3.311	GO:0007165;GO:0005515;GO:0043531	AT5G17680.1		disease resistance protein (TIR-NBS-LRR class); putative
27.3.25	RNA.regulation of transcription.MYB domain transcription factor family	orange1.1g018768m|pacid:18115263	moderately similar to ( 344) AT2G37630 | Symbols: ATPHAN, AS1, ATMYB91, MYB91 | AS1 (ASYMMETRIC LEAVES 1); DNA binding / protein homodimerization/ transcription factor | chr2:15781798-15782901 REVERSEvery weakly similar to (99.4) GAM1_ORYSA Transcription factor GAMYB (OsGAMyb) - Oryza sativa (Rice)weakly similar to ( 187) loc_os12g38400 12012.m26938 protein protein ASYMMETRIC LEAVES1, putative, e…	3.318	GO:0010338;GO:0006351;GO:0005634	AT2G37630.1	AS1;ATMYB91;ATPHAN;MYB91	myb-like HTH transcriptional regulator family protein
30.2.11	signalling.receptor kinases.leucine rich repeat XI	orange1.1g005045m|pacid:18103904	moderately similar to ( 376) AT3G47090 | Symbols: | leucine-rich repeat transmembrane protein kinase, putative | chr3:17341512-17344645 REVERSEweakly similar to ( 157) RPK1_IPONI Receptor-like protein kinase precursor (EC 2.7.11.1) - Ipomoea nil (Japanese morning glory) (Pharbitis nil)moderately similar to ( 398) loc_os12g42520 12012.m08031 protein receptor-like protein kinase precursor, putative…	3.319	GO:0006468;GO:0005524;GO:0004672	AT3G47090.1		Leucine-rich repeat protein kinase family protein
20.1.7	stress.biotic.PR-proteins	orange1.1g039644m|pacid:18111992	weakly similar to ( 128) AT3G04220 | Symbols: | disease resistance protein (TIR-NBS-LRR class), putative | chr3:1109118-1112188 REVERSENB-ARC no original description	3.329	GO:0043531	AT3G04220.1		Disease resistance protein (TIR-NBS-LRR class) family
30.2.25	signalling.receptor kinases.wall associated kinase	orange1.1g040342m|pacid:18122723	very weakly similar to (90.1) AT3G57750 | Symbols: | protein kinase, putative | chr3:21394050-21395054 FORWARDvery weakly similar to (81.3) loc_os04g21790 12004.m07329 protein OsWAK34 - OsWAK receptor-like protein kinase, expressed no original description	3.353		AT3G57750.2		Protein kinase superfamily protein
30.3	signalling.calcium	orange1.1g033591m|pacid:18114334	weakly similar to ( 119) AT4G27280 | Symbols: | calcium-binding EF hand family protein | chr4:13663770-13664162 REVERSEweakly similar to ( 112) loc_os01g57470 12001.m11898 protein caltractin, putative, expressed no original description	3.36		AT4G27280.1		Calcium-binding EF-hand family protein
29.5.11.4.2	protein.degradation.ubiquitin.E3.RING	orange1.1g021263m|pacid:18118040	moderately similar to ( 325) AT2G38920 | Symbols: | SPX (SYG1/Pho81/XPR1) domain-containing protein / zinc finger (C3HC4-type RING finger) protein-related | chr2:16248490-16250585 REVERSEmoderately similar to ( 337) loc_os03g44810 12003.m101424 protein expressed proteinSPX no original description	3.371	GO:0046872	AT2G38920.1		SPX (SYG1/Pho81/XPR1) domain-containing protein / zinc finger (C3HC4-type RING finger) protein-related
27.3.25	RNA.regulation of transcription.MYB domain transcription factor family	orange1.1g040841m|pacid:18137551	moderately similar to ( 215) AT1G22640 | Symbols: ATMYB3, MYB3 | MYB3 (MYB DOMAIN PROTEIN 3); DNA binding / transcription factor | chr1:8006289-8007219 FORWARDmoderately similar to ( 209) MYB38_MAIZE Myb-related protein Zm38 - Zea mays (Maize)moderately similar to ( 214) loc_os01g65370 12001.m12650 protein transcription repressor MYB4, putative no original description	3.381		AT1G22640.1	ATMYB3;MYB3	myb domain protein 3
10.5.1.1	cell wall.cell wall proteins.AGPs.AGP	orange1.1g025959m|pacid:18134494	weakly similar to ( 162) AT2G20520 | Symbols: FLA6 | FLA6 (FASCICLIN-LIKE ARABINOGALACTAN 6) | chr2:8840663-8841406 FORWARDweakly similar to ( 120) loc_os05g48890 12005.m08960 protein fasciclin-like arabinogalactan protein 7 precursor, putative, expressed no original description	3.396		AT2G20520.1	FLA6	FASCICLIN-like arabinogalactan 6
30.6	signalling.MAP kinases	orange1.1g032711m|pacid:18130201	weakly similar to ( 133) AT4G08500 | Symbols: MEKK1, ATMEKK1, MAPKKK8, ARAKIN | MEKK1 (MAP KINASE KINASE KINASE 1); DNA binding / MAP kinase kinase kinase/ kinase/ kinase binding / protein binding | chr4:5404272-5407062 REVERSEweakly similar to ( 127) loc_os03g15570 12003.m06994 protein mitogen-activated protein kinase 1, putative, expressedS_TKc S_TKc Pkinase no original description	3.41	GO:0006468;GO:0005524;GO:0004672	AT4G08500.1	ARAKIN;ATMEKK1;MAPKKK8;MEKK1	MAPK/ERK kinase kinase 1
27.3.35	RNA.regulation of transcription.bZIP transcription factor family	orange1.1g045244m|pacid:18100513	weakly similar to ( 132) AT3G58120 | Symbols: ATBZIP61, BZIP61 | BZIP61; DNA binding / transcription activator/ transcription factor | chr3:21521289-21523078 REVERSEvery weakly similar to (96.3) loc_os02g14910 12002.m06735 protein bZIP transcription factor family protein, expressed no original description	3.41		AT3G58120.1	ATBZIP61;BZIP61	Basic-leucine zipper (bZIP) transcription factor family protein
30.6	signalling.MAP kinases	orange1.1g032711m|pacid:18130201	weakly similar to ( 133) AT4G08500 | Symbols: MEKK1, ATMEKK1, MAPKKK8, ARAKIN | MEKK1 (MAP KINASE KINASE KINASE 1); DNA binding / MAP kinase kinase kinase/ kinase/ kinase binding / protein binding | chr4:5404272-5407062 REVERSEweakly similar to ( 127) loc_os03g15570 12003.m06994 protein mitogen-activated protein kinase 1, putative, expressedS_TKc S_TKc Pkinase no original description	3.41	GO:0006468;GO:0005524;GO:0004672	AT4G08500.1	ARAKIN;ATMEKK1;MAPKKK8;MEKK1	MAPK/ERK kinase kinase 1
26.12	misc.peroxidases	orange1.1g019585m|pacid:18137774	moderately similar to ( 250) AT4G11290 | Symbols: | peroxidase, putative | chr4:6869993-6871476 FORWARDmoderately similar to ( 253) PER2_ARAHY Cationic peroxidase 2 precursor (EC 1.11.1.7) (PNPC2) - Arachis hypogaea (Peanut)moderately similar to ( 328) loc_os05g04490 12005.m04982 protein peroxidase 1 precursor, putative, expressedsecretory_peroxidase peroxidase plant_peroxidase no original descri…	3.429	GO:0055114;GO:0020037;GO:0006979;GO:0004601	AT5G17820.1		Peroxidase superfamily protein
17.2.3	hormone metabolism.auxin.induced-regulated-responsive-activated	orange1.1g046390m|pacid:18098169	weakly similar to ( 125) AT4G38840 | Symbols: | auxin-responsive protein, putative | chr4:18125174-18125473 REVERSEweakly similar to ( 127) AX10A_SOYBN Auxin-induced protein X10A - Glycine max (Soybean)Auxin_inducible no original description	3.441	GO:0009733	AT4G38840.1		SAUR-like auxin-responsive protein family
10.6.2	cell wall.degradation.mannan-xylose-arabinose-fucose	orange1.1g006224m|pacid:18109568	highly similar to ( 961) AT5G49360 | Symbols: BXL1, ATBXL1 | BXL1 (BETA-XYLOSIDASE 1); hydrolase, hydrolyzing O-glycosyl compounds | chr5:20012179-20016659 REVERSEhighly similar to ( 680) XYNB_PRUPE Putative beta-D-xylosidase (EC 3.2.1.-) (PpAz152) (Fragment) - Prunus persica (Peach)highly similar to ( 750) loc_os11g44950 12011.m08328 protein auxin-induced beta-glucosidase, putative, expressedGly…	3.456	GO:0005975;GO:0004553	AT5G49360.1	ATBXL1;BXL1	beta-xylosidase 1
10.6.2	cell wall.degradation.mannan-xylose-arabinose-fucose	orange1.1g003980m|pacid:18110525	nearly identical (1129) AT3G19620 | Symbols: | glycosyl hydrolase family 3 protein | chr3:6815613-6818308 REVERSEmoderately similar to ( 402) XYNB_PRUPE Putative beta-D-xylosidase (EC 3.2.1.-) (PpAz152) (Fragment) - Prunus persica (Peach)highly similar to ( 858) loc_os04g54810 12004.m10373 protein beta-D-xylosidase, putative, expressedGlyco_hydro_3 Glyco_hydro_3_C BglX no original description	3.477	GO:0005975;GO:0004553	AT3G19620.1		Glycosyl hydrolase family protein
17.8.1	hormone metabolism.salicylic acid.synthesis-degradation	orange1.1g036335m|pacid:18120207	weakly similar to ( 120) AT1G19640 | Symbols: JMT | JMT (JASMONIC ACID CARBOXYL METHYLTRANSFERASE); jasmonate O-methyltransferase | chr1:6789166-6791708 REVERSEvery weakly similar to (89.0) BAMT_ANTMA Benzoate carboxyl methyltransferase (EC 2.1.1.-) (S-adenosyl-L-methionine:benzoic acid carboxyl methyltransferase) - Antirrhinum majus (Garden snapdragon)very weakly similar to (94.4) loc_os06g13530…	3.483	GO:0008168	AT1G19640.1	JMT	jasmonic acid carboxyl methyltransferase
17.8.1	hormone metabolism.salicylic acid.synthesis-degradation	orange1.1g017439m|pacid:18131044	moderately similar to ( 296) AT5G37990 | Symbols: | S-adenosylmethionine-dependent methyltransferase/ methyltransferase | chr5:15133867-15135448 REVERSEweakly similar to ( 150) BAMT_ANTMA Benzoate carboxyl methyltransferase (EC 2.1.1.-) (S-adenosyl-L-methionine:benzoic acid carboxyl methyltransferase) - Antirrhinum majus (Garden snapdragon)weakly similar to ( 155) loc_os04g57050 12004.m10591 prot…	3.491	GO:0008168	AT5G38780.1		S-adenosyl-L-methionine-dependent methyltransferases superfamily protein
17.1.3	hormone metabolism.abscisic acid.induced-regulated-responsive-activated	orange1.1g036337m|pacid:18137062	weakly similar to ( 157) AT2G47770 | Symbols: | benzodiazepine receptor-related | chr2:19568701-19569291 FORWARD no original description	3.494	GO:0016021	AT2G47770.1	ATTSPO;TSPO	TSPO(outer membrane tryptophan-rich sensory protein)-related
20.2	stress.abiotic	orange1.1g036337m|pacid:18137062	weakly similar to ( 157) AT2G47770 | Symbols: | benzodiazepine receptor-related | chr2:19568701-19569291 FORWARD no original description	3.494	GO:0016021	AT2G47770.1	ATTSPO;TSPO	TSPO(outer membrane tryptophan-rich sensory protein)-related
17.7.2	hormone metabolism.jasmonate.signal transduction	orange1.1g026462m|pacid:18132955	very weakly similar to (92.0) AT1G19180 | Symbols: TIFY10A | JAZ1 (JASMONATE-ZIM-DOMAIN PROTEIN 1); protein binding | chr1:6622708-6623271 FORWARD no original description	3.495		AT1G19180.1	JAZ1;TIFY10A	jasmonate-zim-domain protein 1
20.1.3	stress.biotic.signalling	orange1.1g026462m|pacid:18132955	very weakly similar to (92.0) AT1G19180 | Symbols: TIFY10A | JAZ1 (JASMONATE-ZIM-DOMAIN PROTEIN 1); protein binding | chr1:6622708-6623271 FORWARD no original description	3.495		AT1G19180.1	JAZ1;TIFY10A	jasmonate-zim-domain protein 1
26.9	misc.glutathione S transferases	orange1.1g027498m|pacid:18107558	moderately similar to ( 211) AT2G29420 | Symbols: ATGSTU7, GST25 | ATGSTU7 (ARABIDOPSIS THALIANA GLUTATHIONE S-TRANSFERASE TAU 7); glutathione transferase | chr2:12618111-12618871 REVERSEmoderately similar to ( 207) GSTX6_SOYBN Probable glutathione S-transferase (EC 2.5.1.18) (Heat shock protein 26A) (G2-4) - Glycine max (Soybean)moderately similar to ( 236) loc_os09g29200 12009.m06071 protein gl…	3.498	GO:0005515	AT2G29420.1	ATGSTU7;GST25;GSTU7	glutathione S-transferase tau 7
10.8.1	cell wall.pectin*esterases.PME	orange1.1g008261m|pacid:18126138	highly similar to ( 700) AT3G14310 | Symbols: ATPME3 | ATPME3; pectinesterase | chr3:4772214-4775095 REVERSEhighly similar to ( 726) PME3_CITSI Pectinesterase-3 precursor (EC 3.1.1.11) (Pectin methylesterase 3) (PE 3) - Citrus sinensis (Sweet orange)moderately similar to ( 484) loc_os07g47830 12007.m08998 protein pectinesterase-1 precursor, putative, expressedPectinesterase PemB PMEI PRK10531 no …	3.5	GO:0004857;GO:0042545;GO:0030599;GO:0005618	AT3G14310.1	ATPME3;PME3	pectin methylesterase 3
30.2.11	signalling.receptor kinases.leucine rich repeat XI	orange1.1g001036m|pacid:18120250	moderately similar to ( 417) AT1G74190 | Symbols: AtRLP15 | AtRLP15 (Receptor Like Protein 15); protein binding | chr1:27902590-27906158 REVERSEweakly similar to ( 196) RPK1_IPONI Receptor-like protein kinase precursor (EC 2.7.11.1) - Ipomoea nil (Japanese morning glory) (Pharbitis nil)moderately similar to ( 310) loc_os04g55440 12004.m10436 protein hcr9-4E, putative, expressed no original descri…	3.5	GO:0005515	AT1G74170.1	AtRLP13;RLP13	receptor like protein 13
29.5.7	protein.degradation.metalloprotease	orange1.1g043639m|pacid:18137097	moderately similar to ( 315) AT2G45040 | Symbols: | matrix metalloproteinase | chr2:18577693-18578721 FORWARDweakly similar to ( 165) MEP1_SOYBN Metalloendoproteinase 1 precursor (EC 3.4.24.-) (SMEP1) - Glycine max (Soybean)moderately similar to ( 246) loc_os10g40830 12010.m06853 protein metalloendoproteinase 1 precursor, putative, expressedPeptidase_M10 ZnMc_MMP ZnMc no original description	3.504	GO:0031012;GO:0008270;GO:0006508;GO:0004222	AT2G45040.1		Matrixin family protein
16.1.4.3	secondary metabolism.isoprenoids.carotenoids.zeta-carotene desaturase	orange1.1g034479m|pacid:18134872	weakly similar to ( 113) AT3G04870 | Symbols: ZDS, PDE181 | ZDS (ZETA-CAROTENE DESATURASE); carotene 7,8-desaturase | chr3:1342842-1346189 FORWARDweakly similar to ( 132) ZDS_CAPAN Zeta-carotene desaturase, chloroplast precursor (EC 1.14.99.30) (Carotene 7,8-desaturase) - Capsicum annuum (Bell pepper)weakly similar to ( 119) loc_os07g10490 12007.m05504 protein zeta-carotene desaturase, chloroplas…	3.509	GO:0055114;GO:0016491	AT3G04870.2	PDE181;SPC1;ZDS	zeta-carotene desaturase
20.1.7	stress.biotic.PR-proteins	orange1.1g015918m|pacid:18097760	moderately similar to ( 260) AT5G17680 | Symbols: | disease resistance protein (TIR-NBS-LRR class), putative | chr5:5822999-5827153 FORWARDvery weakly similar to (83.6) loc_os11g35580 12011.m07410 protein disease resistance protein RPM1, putativeNB-ARC no original description	3.515	GO:0043531	AT5G17680.1		disease resistance protein (TIR-NBS-LRR class); putative
30.2.11	signalling.receptor kinases.leucine rich repeat XI	orange1.1g045270m|pacid:18131642	weakly similar to ( 172) AT4G13810 | Symbols: AtRLP47 | AtRLP47 (Receptor Like Protein 47); protein binding | chr4:8005062-8007287 REVERSEvery weakly similar to (84.7) RPK1_IPONI Receptor-like protein kinase precursor (EC 2.7.11.1) - Ipomoea nil (Japanese morning glory) (Pharbitis nil)weakly similar to ( 167) loc_os12g11860 12012.m05164 protein verticillium wilt disease resistance protein precurs…	3.518	GO:0005515	AT4G13810.1	AtRLP47;RLP47	receptor like protein 47
20.2.99	stress.abiotic.unspecified	orange1.1g019020m|pacid:18135109	weakly similar to ( 173) AT5G15780 | Symbols: | pollen Ole e 1 allergen and extensin family protein | chr5:5144898-5146297 REVERSE no original description	3.528		AT5G15780.1		Pollen Ole e 1 allergen and extensin family protein
17.2.3	hormone metabolism.auxin.induced-regulated-responsive-activated	orange1.1g045419m|pacid:18110019	very weakly similar to (82.0) AT1G22460 | Symbols: | unknown protein | chr1:7927530-7930351 REVERSEvery weakly similar to (82.0) loc_os06g11600 12006.m32016 protein auxin-independent growth promoter-like protein, putative, expressed no original description	3.529		AT1G22460.1		O-fucosyltransferase family protein
30.2.3	signalling.receptor kinases.leucine rich repeat III	orange1.1g001700m|pacid:18122903	nearly identical (1028) AT2G27060 | Symbols: | ATP binding / protein binding / protein kinase/ protein serine/threonine kinase/ protein tyrosine kinase | chr2:11551288-11554577 FORWARDweakly similar to ( 160) RPK1_IPONI Receptor-like protein kinase precursor (EC 2.7.11.1) - Ipomoea nil (Japanese morning glory) (Pharbitis nil)highly similar to ( 904) loc_os03g20450 12003.m07454 protein ATP binding…	3.532	GO:0005515;GO:0006468;GO:0005524;GO:0004672	AT2G27060.1		Leucine-rich repeat protein kinase family protein
30.2.11	signalling.receptor kinases.leucine rich repeat XI	orange1.1g001700m|pacid:18122903	nearly identical (1028) AT2G27060 | Symbols: | ATP binding / protein binding / protein kinase/ protein serine/threonine kinase/ protein tyrosine kinase | chr2:11551288-11554577 FORWARDweakly similar to ( 160) RPK1_IPONI Receptor-like protein kinase precursor (EC 2.7.11.1) - Ipomoea nil (Japanese morning glory) (Pharbitis nil)highly similar to ( 904) loc_os03g20450 12003.m07454 protein ATP binding…	3.532	GO:0005515;GO:0006468;GO:0005524;GO:0004672	AT2G27060.1		Leucine-rich repeat protein kinase family protein
29.5.11.4.3.2	protein.degradation.ubiquitin.E3.SCF.FBOX	orange1.1g044524m|pacid:18121674	very weakly similar to (81.3) loc_os07g13890 12007.m05834 protein F-box domain containing protein, expressed no original description	3.538	GO:0005515	AT1G47790.1		F-box and associated interaction domains-containing protein
16.1.5	secondary metabolism.isoprenoids.terpenoids	orange1.1g035819m|pacid:18094784	Terpene_cyclase_plant_C1 no original description	3.545	GO:0016829;GO:0010333;GO:0008152	AT4G16740.2	ATTPS03;TPS03	terpene synthase 03
26.12	misc.peroxidases	orange1.1g016209m|pacid:18120821	moderately similar to ( 305) AT4G33870 | Symbols: | peroxidase, putative | chr4:16234670-16236492 REVERSEmoderately similar to ( 226) PER1_ARAHY Cationic peroxidase 1 precursor (EC 1.11.1.7) (PNPC1) - Arachis hypogaea (Peanut)moderately similar to ( 268) loc_os01g51550 12001.m11334 protein peroxidase family proteinsecretory_peroxidase plant_peroxidase peroxidase no original description	3.548	GO:0055114;GO:0020037;GO:0006979;GO:0004601	AT4G33870.1		Peroxidase superfamily protein
30.3	signalling.calcium	orange1.1g014980m|pacid:18116846	moderately similar to ( 249) AT3G16490 | Symbols: IQD26 | IQD26 (IQ-domain 26); calmodulin binding | chr3:5603962-5605489 REVERSEweakly similar to ( 153) loc_os05g09520 12005.m05465 protein IQ calmodulin-binding motif family protein, expressed no original description	3.563	GO:0005515	AT3G16490.1	IQD26	IQ-domain 26
20.2.1	stress.abiotic.heat	orange1.1g043296m|pacid:18093070	nearly identical (1040) AT1G16030 | Symbols: Hsp70b | Hsp70b (heat shock protein 70B); ATP binding | chr1:5502386-5504326 REVERSEnearly identical (1027) HSP70_SOYBN Heat shock 70 kDa protein - Glycine max (Soybean)nearly identical (1023) loc_os05g38530 12005.m08032 protein heat shock cognate 70 kDa protein, putative, expressedHSP70 dnaK DnaK dnaK hscA hscA no original description	3.566		AT1G16030.1	Hsp70b	heat shock protein 70B
20.2.1	stress.abiotic.heat	orange1.1g043296m|pacid:18093070	nearly identical (1040) AT1G16030 | Symbols: Hsp70b | Hsp70b (heat shock protein 70B); ATP binding | chr1:5502386-5504326 REVERSEnearly identical (1027) HSP70_SOYBN Heat shock 70 kDa protein - Glycine max (Soybean)nearly identical (1023) loc_os05g38530 12005.m08032 protein heat shock cognate 70 kDa protein, putative, expressedHSP70 dnaK DnaK dnaK hscA hscA no original description	3.566		AT1G16030.1	Hsp70b	heat shock protein 70B
30.2.17	signalling.receptor kinases.DUF 26	orange1.1g010329m|pacid:18114307	highly similar to ( 525) AT4G23180 | Symbols: CRK10, RLK4 | CRK10 (CYSTEINE-RICH RLK10); ATP binding / kinase/ protein kinase/ protein serine/threonine kinase/ protein tyrosine kinase | chr4:12138171-12140780 FORWARDweakly similar to ( 159) NORK_PEA Nodulation receptor kinase precursor (EC 2.7.11.1) - Pisum sativum (Garden pea)moderately similar to ( 393) loc_os05g41370 12005.m08312 protein recep…	3.57	GO:0006468;GO:0004672	AT4G23180.1	CRK10;RLK4	cysteine-rich RLK (RECEPTOR-like protein kinase) 10
10.8.2	cell wall.pectin*esterases.acetyl esterase	orange1.1g014548m|pacid:18135976	highly similar to ( 580) AT3G62060 | Symbols: | pectinacetylesterase family protein | chr3:22980123-22982734 FORWARDhighly similar to ( 504) loc_os07g44070 12007.m29010 protein carboxylic ester hydrolase, putative, expressedPAE no original description	3.571	GO:0016787	AT3G62060.1		Pectinacetylesterase family protein
30.2.11	signalling.receptor kinases.leucine rich repeat XI	orange1.1g041782m|pacid:18126401	moderately similar to ( 341) AT2G33050 | Symbols: AtRLP26 | AtRLP26 (Receptor Like Protein 26); kinase/ protein binding | chr2:14021870-14024272 FORWARDweakly similar to ( 144) PSKR_DAUCA Phytosulfokine receptor precursor (EC 2.7.11.1) (Phytosulfokine LRR receptor kinase) - Daucus carota (Carrot)moderately similar to ( 314) loc_os01g04070 12001.m07042 protein verticillium wilt disease resistance …	3.578	GO:0005515	AT2G33060.1	AtRLP27;RLP27	receptor like protein 27
16.1.5	secondary metabolism.isoprenoids.terpenoids	orange1.1g008767m|pacid:18093583	moderately similar to ( 334) AT5G23960 | Symbols: ATTPS21, TPS21 | TPS21 (TERPENE SYNTHASE 21); (-)-E-beta-caryophyllene synthase/ alpha-humulene synthase | chr5:8092969-8095128 FORWARDmoderately similar to ( 434) DCS1_GOSHI (+)-delta-cadinene synthase (EC 4.2.3.13) (D-cadinene synthase) - Gossypium hirsutum (Upland cotton)moderately similar to ( 313) loc_os08g04500 12008.m04593 protein terpene s…	3.587	GO:0016829;GO:0010333;GO:0008152;GO:0000287	AT5G23960.1	ATTPS21;TPS21	terpene synthase 21
16.1	secondary metabolism.simple phenols	orange1.1g038598m|pacid:18097523	highly similar to ( 580) AT2G29130 | Symbols: LAC2, ATLAC2 | LAC2 (laccase 2); laccase | chr2:12525189-12527699 REVERSEweakly similar to ( 132) ASO_CUCSA L-ascorbate oxidase precursor (EC 1.10.3.3) (Ascorbase) (ASO) - Cucumis sativus (Cucumber)highly similar to ( 568) loc_os01g62490 12001.m12371 protein L-ascorbate oxidase precursor, putative, expressedCu-oxidase Cu-oxidase_2 no original descript…	3.589	GO:0055114;GO:0016491;GO:0005507	AT5G60020.1	ATLAC17;LAC17	laccase 17
30.2.11	signalling.receptor kinases.leucine rich repeat XI	orange1.1g001440m|pacid:18101288	highly similar to ( 862) AT1G35710 | Symbols: | leucine-rich repeat transmembrane protein kinase, putative | chr1:13220940-13224386 FORWARDhighly similar to ( 528) RPK1_IPONI Receptor-like protein kinase precursor (EC 2.7.11.1) - Ipomoea nil (Japanese morning glory) (Pharbitis nil)highly similar to ( 758) loc_os10g02970 12010.m03714 protein receptor-like protein kinase precursor, putativeS_TKc Pk…	3.595	GO:0005515;GO:0006468;GO:0005524;GO:0004672	AT1G35710.1		Protein kinase family protein with leucine-rich repeat domain
30.5	signalling.G-proteins	orange1.1g035964m|pacid:18095003	weakly similar to ( 124) AT4G27540 | Symbols: PRA1.H | PRA1.H (PRENYLATED RAB ACCEPTOR 1.H) | chr4:13753449-13754660 REVERSEvery weakly similar to (98.2) loc_os09g04880 12009.m22043 protein expressed protein no original description	3.612		AT4G27540.1	PRA1.H	prenylated RAB acceptor 1.H
10.8.1	cell wall.pectin*esterases.PME	orange1.1g047288m|pacid:18095656	highly similar to ( 539) AT1G23200 | Symbols: | pectinesterase family protein | chr1:8227236-8229400 FORWARDmoderately similar to ( 499) PME2_CITSI Pectinesterase-2 precursor (EC 3.1.1.11) (Pectin methylesterase) (PE) - Citrus sinensis (Sweet orange)moderately similar to ( 404) loc_os07g47830 12007.m08998 protein pectinesterase-1 precursor, putative, expressedPectinesterase PemB PMEI no original …	3.619	GO:0004857;GO:0042545;GO:0030599;GO:0005618	AT1G23200.1		Plant invertase/pectin methylesterase inhibitor superfamily
20.2.1	stress.abiotic.heat	orange1.1g014219m|pacid:18095355	highly similar to ( 566) AT3G12580 | Symbols: HSP70 | HSP70 (heat shock protein 70); ATP binding | chr3:3991487-3993689 REVERSEhighly similar to ( 575) HSP7C_PETHY Heat shock cognate 70 kDa protein - Petunia hybrida (Petunia)highly similar to ( 580) loc_os11g47760 12011.m080070 protein heat shock cognate 70 kDa protein 2, putative, expressedHSP70 dnaK DnaK dnaK hscA hscA no original description	3.631		AT3G12580.1	ATHSP70;HSP70	heat shock protein 70
20.2.1	stress.abiotic.heat	orange1.1g014219m|pacid:18095355	highly similar to ( 566) AT3G12580 | Symbols: HSP70 | HSP70 (heat shock protein 70); ATP binding | chr3:3991487-3993689 REVERSEhighly similar to ( 575) HSP7C_PETHY Heat shock cognate 70 kDa protein - Petunia hybrida (Petunia)highly similar to ( 580) loc_os11g47760 12011.m080070 protein heat shock cognate 70 kDa protein 2, putative, expressedHSP70 dnaK DnaK dnaK hscA hscA no original description	3.631		AT3G12580.1	ATHSP70;HSP70	heat shock protein 70
30.2.11	signalling.receptor kinases.leucine rich repeat XI	orange1.1g017621m|pacid:18120701	moderately similar to ( 280) AT4G08850 | Symbols: | kinase | chr4:5637467-5640496 REVERSEweakly similar to ( 164) RPK1_IPONI Receptor-like protein kinase precursor (EC 2.7.11.1) - Ipomoea nil (Japanese morning glory) (Pharbitis nil)moderately similar to ( 282) loc_os10g02970 12010.m03714 protein receptor-like protein kinase precursor, putativeS_TKc S_TKc Pkinase Pkinase_Tyr TyrKc PTKc PTKc_EphR S…	3.635	GO:0006468;GO:0005524;GO:0004672	AT4G08850.1		Leucine-rich repeat receptor-like protein kinase family protein
30.2.99	signalling.receptor kinases.misc	orange1.1g017621m|pacid:18120701	moderately similar to ( 280) AT4G08850 | Symbols: | kinase | chr4:5637467-5640496 REVERSEweakly similar to ( 164) RPK1_IPONI Receptor-like protein kinase precursor (EC 2.7.11.1) - Ipomoea nil (Japanese morning glory) (Pharbitis nil)moderately similar to ( 282) loc_os10g02970 12010.m03714 protein receptor-like protein kinase precursor, putativeS_TKc S_TKc Pkinase Pkinase_Tyr TyrKc PTKc PTKc_EphR S…	3.635	GO:0006468;GO:0005524;GO:0004672	AT4G08850.1		Leucine-rich repeat receptor-like protein kinase family protein
17.2.3	hormone metabolism.auxin.induced-regulated-responsive-activated	orange1.1g048625m|pacid:18127723	moderately similar to ( 216) AT2G04850 | Symbols: | auxin-responsive protein-related | chr2:1704298-1705608 FORWARDweakly similar to ( 169) loc_os03g09850 12003.m06440 protein dopamine beta-monooxygenase, putative, expressed no original description	3.644	GO:0016021	AT2G04850.1		Auxin-responsive family protein
30.3	signalling.calcium	orange1.1g044334m|pacid:18094837	weakly similar to ( 179) AT3G63380 | Symbols: | calcium-transporting ATPase, plasma membrane-type, putative / Ca(2+)-ATPase, putative (ACA12) | chr3:23407112-23410213 REVERSEweakly similar to ( 133) ACA2_ORYSA Calcium-transporting ATPase 2, plasma membrane-type (EC 3.6.3.8) (Ca(2+)-ATPase isoform 2) - Oryza sativa (Rice)weakly similar to ( 168) loc_os10g28240 12010.m05706 protein calcium-transpor…	3.653		AT3G63380.1		ATPase E1-E2 type family protein / haloacid dehalogenase-like hydrolase family protein
16.1.1.10	secondary metabolism.isoprenoids.non-mevalonate pathway.geranylgeranyl pyrophosphate synthase	orange1.1g021668m|pacid:18115176	weakly similar to ( 195) AT4G36810 | Symbols: GGPS1 | GGPS1 (GERANYLGERANYL PYROPHOSPHATE SYNTHASE 1); farnesyltranstransferase | chr4:17343513-17344628 FORWARDmoderately similar to ( 213) GGPPS_HEVBR Geranylgeranyl pyrophosphate synthetase, chloroplast precursor (GGPP synthetase) [Includes: Dimethylallyltranstransferase (EC 2.5.1.1); Geranyltranstransferase (EC 2.5.1.10); Farnesyltranstransferas…	3.662	GO:0008299	AT4G36810.1	GGPS1	geranylgeranyl pyrophosphate synthase 1
29.5.11.4.2	protein.degradation.ubiquitin.E3.RING	orange1.1g047778m|pacid:18118516	very weakly similar to (86.7) AT5G47610 | Symbols: | zinc finger (C3HC4-type RING finger) family protein | chr5:19301399-19301899 REVERSE no original description	3.666	GO:0008270;GO:0005515	AT5G47610.1		RING/U-box superfamily protein
20.2.1	stress.abiotic.heat	orange1.1g039840m|pacid:18119710	moderately similar to ( 253) AT3G62600 | Symbols: ATERDJ3B | ATERDJ3B; heat shock protein binding / unfolded protein binding | chr3:23151038-23153346 REVERSEmoderately similar to ( 235) loc_os05g06440 12005.m05171 protein dnaJ homolog subfamily B member 11 precursor, putative, expressed no original description	3.676		AT3G62600.1	ATERDJ3B;ERDJ3B	DNAJ heat shock family protein
20.2.1	stress.abiotic.heat	orange1.1g039840m|pacid:18119710	moderately similar to ( 253) AT3G62600 | Symbols: ATERDJ3B | ATERDJ3B; heat shock protein binding / unfolded protein binding | chr3:23151038-23153346 REVERSEmoderately similar to ( 235) loc_os05g06440 12005.m05171 protein dnaJ homolog subfamily B member 11 precursor, putative, expressed no original description	3.676		AT3G62600.1	ATERDJ3B;ERDJ3B	DNAJ heat shock family protein
10.2	cell wall.cellulose synthesis	orange1.1g040333m|pacid:18099868	highly similar to ( 822) AT5G22740 | Symbols: ATCSLA02, CSLA02, ATCSLA2 | ATCSLA02; mannan synthase/ transferase, transferring glycosyl groups | chr5:7555379-7559866 REVERSEhighly similar to ( 702) loc_os02g09930 12002.m33592 protein CSLA1 - cellulose synthase-like family A; mannan synthase, expressedCOG1215 no original description	3.75		AT5G22740.1	ATCSLA02;ATCSLA2;CSLA02;CSLA2	cellulose synthase-like A02
30.2.17	signalling.receptor kinases.DUF 26	orange1.1g038103m|pacid:18103845	moderately similar to ( 390) AT1G34300 | Symbols: | lectin protein kinase family protein | chr1:12503450-12505939 FORWARDhighly similar to ( 649) KPRO_MAIZE Putative receptor protein kinase ZmPK1 precursor (EC 2.7.11.1) - Zea mays (Maize)highly similar to ( 691) loc_os01g48040 12001.m10996 protein S-locus-like receptor protein kinase, putative, expressedPkinase S_TKc S_TKc TyrKc Pkinase_Tyr PTKc …	3.756	GO:0048544;GO:0006468;GO:0005524;GO:0004672	AT2G19130.1		S-locus lectin protein kinase family protein
20.2.99	stress.abiotic.unspecified	orange1.1g042644m|pacid:18119159	moderately similar to ( 206) AT5G61750 | Symbols: | cupin family protein | chr5:24812804-24813436 REVERSEweakly similar to ( 132) GLP1_MESCR Germin-like protein precursor - Mesembryanthemum crystallinum (Common ice plant)weakly similar to ( 190) loc_os11g33110 12011.m07212 protein germin-like protein subfamily 3 member 4 precursor, putative, expressedCupin_1 no original description	3.772	GO:0045735	AT5G61750.1		RmlC-like cupins superfamily protein
16.1	secondary metabolism.simple phenols	orange1.1g008090m|pacid:18115266	highly similar to ( 815) AT5G60020 | Symbols: LAC17, ATLAC17 | LAC17 (laccase 17); laccase | chr5:24168072-24170223 FORWARDmoderately similar to ( 208) ASO_TOBAC L-ascorbate oxidase precursor (EC 1.10.3.3) (Ascorbase) (ASO) - Nicotiana tabacum (Common tobacco)highly similar to ( 783) loc_os01g62480 12001.m12370 protein L-ascorbate oxidase precursor, putative, expressedCu-oxidase_3 Cu-oxidase Cu-o…	3.78	GO:0055114;GO:0016491;GO:0005507	AT5G60020.1	ATLAC17;LAC17	laccase 17
29.5.1	protein.degradation.subtilases	orange1.1g004809m|pacid:18092144	highly similar to ( 561) AT5G67090 | Symbols: | subtilase family protein | chr5:26774111-26776321 REVERSEhighly similar to ( 651) loc_os05g36010 12005.m07831 protein subtilisin-like protease precursor, putative, expressed no original description	3.798	GO:0006508;GO:0004252	AT5G67090.1		Subtilisin-like serine endopeptidase family protein
20.1.7	stress.biotic.PR-proteins	orange1.1g040774m|pacid:18125602	weakly similar to ( 189) AT4G27220 | Symbols: | disease resistance protein (NBS-LRR class), putative | chr4:13633953-13636712 REVERSEweakly similar to ( 163) loc_os11g29090 12011.m06821 protein NB-ARC domain containing protein no original description	3.813	GO:0005515;GO:0043531	AT4G27220.1		NB-ARC domain-containing disease resistance protein
16.1.5	secondary metabolism.isoprenoids.terpenoids	orange1.1g043885m|pacid:18105460	nearly identical (1030) AT2G07050 | Symbols: CAS1 | CAS1 (cycloartenol synthase 1); cycloartenol synthase | chr2:2924629-2930295 FORWARDnearly identical (1019) loc_os02g04710 12002.m33547 protein cycloartenol synthase, putative, expressedSQCY_1 SQCY SqhC ISOPREN_C2_like no original description	3.822	GO:0003824	AT2G07050.1	CAS1	cycloartenol synthase 1
30.2.11	signalling.receptor kinases.leucine rich repeat XI	orange1.1g047496m|pacid:18119328	weakly similar to ( 105) AT3G47090 | Symbols: | leucine-rich repeat transmembrane protein kinase, putative | chr3:17341512-17344645 REVERSEvery weakly similar to (88.2) RPK1_IPONI Receptor-like protein kinase precursor (EC 2.7.11.1) - Ipomoea nil (Japanese morning glory) (Pharbitis nil)weakly similar to ( 135) loc_os06g38670 12006.m08406 protein receptor-like protein kinase precursor, putative no…	3.86	GO:0005515	AT3G47090.1		Leucine-rich repeat protein kinase family protein
30.2.11	signalling.receptor kinases.leucine rich repeat XI	orange1.1g046544m|pacid:18100958	moderately similar to ( 352) AT3G47570 | Symbols: | leucine-rich repeat transmembrane protein kinase, putative | chr3:17527611-17530748 FORWARDmoderately similar to ( 211) PSKR_DAUCA Phytosulfokine receptor precursor (EC 2.7.11.1) (Phytosulfokine LRR receptor kinase) - Daucus carota (Carrot)moderately similar to ( 393) loc_os11g46980 12011.m08478 protein receptor-like protein kinase precursor, pu…	3.869	GO:0005515;GO:0006468;GO:0004672	AT3G47570.1		Leucine-rich repeat protein kinase family protein
17.5.1	hormone metabolism.ethylene.synthesis-degradation	orange1.1g035966m|pacid:18093315	moderately similar to ( 245) AT1G06620 | Symbols: | 2-oxoglutarate-dependent dioxygenase, putative | chr1:2025618-2027094 FORWARDmoderately similar to ( 250) DV4H_CATRO Desacetoxyvindoline 4-hydroxylase (EC 1.14.11.20) - Catharanthus roseus (Rosy periwinkle) (Madagascar periwinkle)moderately similar to ( 217) loc_os08g30210 12008.m07023 protein 1-aminocyclopropane-1-carboxylate oxidase, putative,…	3.871	GO:0055114;GO:0016491	AT1G06620.1		2-oxoglutarate (2OG) and Fe(II)-dependent oxygenase superfamily protein
17.2.3	hormone metabolism.auxin.induced-regulated-responsive-activated	orange1.1g039405m|pacid:18098437	weakly similar to ( 121) AT4G38840 | Symbols: | auxin-responsive protein, putative | chr4:18125174-18125473 REVERSEweakly similar to ( 110) A10A5_SOYBN Auxin-induced protein 10A5 - Glycine max (Soybean)Auxin_inducible no original description	3.902	GO:0009733	AT4G38840.1		SAUR-like auxin-responsive protein family
29.5	protein.degradation	orange1.1g020767m|pacid:18123265	moderately similar to ( 422) AT5G04200 | Symbols: AtMC9 | AtMC9 (metacaspase 9); cysteine-type peptidase | chr5:1153893-1154870 FORWARDmoderately similar to ( 329) loc_os11g04010 12011.m04596 protein caspase, putative, expressedPeptidase_C14 no original description	3.907	GO:0006508;GO:0004197	AT5G04200.1	AtMC9;MC9	metacaspase 9
16.1.4	secondary metabolism.isoprenoids.carotenoids	orange1.1g033665m|pacid:18110788	weakly similar to ( 190) AT1G57770 | Symbols: | amine oxidase family | chr1:21395254-21398135 FORWARDweakly similar to ( 186) loc_os03g62510 12003.m101560 protein carotenoid isomerase 1, chloroplast precursor, putative, expressed no original description	3.913		AT1G57770.1		FAD/NAD(P)-binding oxidoreductase family protein
30.2.25	signalling.receptor kinases.wall associated kinase	orange1.1g036177m|pacid:18130129	weakly similar to ( 183) AT1G19390 | Symbols: | wall-associated kinase, putative | chr1:6700772-6703368 REVERSEvery weakly similar to (81.3) NORK_MEDTR Nodulation receptor kinase precursor (EC 2.7.11.1) (Does not make infections protein 2) (Symbiosis receptor-like kinase) (MtSYMRK) - Medicago truncatula (Barrel medic)weakly similar to ( 182) loc_os04g51040 12004.m10001 protein OsWAK50 - OsWAK rec…	3.915	GO:0005509;GO:0006468;GO:0005524;GO:0004672	AT1G16150.1	WAKL4	wall associated kinase-like 4
17.8.1	hormone metabolism.salicylic acid.synthesis-degradation	orange1.1g047472m|pacid:18120698	weakly similar to ( 165) AT1G19640 | Symbols: JMT | JMT (JASMONIC ACID CARBOXYL METHYLTRANSFERASE); jasmonate O-methyltransferase | chr1:6789166-6791708 REVERSEvery weakly similar to (99.4) BAMT_ANTMA Benzoate carboxyl methyltransferase (EC 2.1.1.-) (S-adenosyl-L-methionine:benzoic acid carboxyl methyltransferase) - Antirrhinum majus (Garden snapdragon)weakly similar to ( 130) loc_os06g20960 1200…	3.942	GO:0008168	AT1G19640.1	JMT	jasmonic acid carboxyl methyltransferase
27.3.25	RNA.regulation of transcription.MYB domain transcription factor family	orange1.1g013300m|pacid:18136407	moderately similar to ( 289) AT1G09540 | Symbols: MYB61, ATMYB61 | MYB61 (MYB DOMAIN PROTEIN 61); DNA binding / transcription factor | chr1:3086333-3087689 FORWARDmoderately similar to ( 214) MYB3_HORVU Myb-related protein Hv33 - Hordeum vulgare (Barley)moderately similar to ( 287) loc_os05g04820 12005.m05013 protein MYB2, putative, expressed no original description	3.945		AT4G01680.1	AtMYB55;MYB55	myb domain protein 55
16.8.2	secondary metabolism.flavonoids.chalcones	orange1.1g016361m|pacid:18137478	highly similar to ( 594) AT1G02050 | Symbols: | chalcone and stilbene synthase family protein | chr1:359164-360441 REVERSEmoderately similar to ( 281) THS3_VITVI Stilbene synthase 3 (EC 2.3.1.95) (Resveratrol synthase 3) (Trihydroxystilbene synthase 3) (PSV368) (Fragment) - Vitis vinifera (Grape)moderately similar to ( 465) loc_os10g34360 12010.m06262 protein chalcone synthase G, putative, expres…	3.954		AT1G02050.1	LAP6	Chalcone and stilbene synthase family protein
20.1.7	stress.biotic.PR-proteins	orange1.1g012173m|pacid:18097730	weakly similar to ( 129) AT5G17680 | Symbols: | disease resistance protein (TIR-NBS-LRR class), putative | chr5:5822999-5827153 FORWARDvery weakly similar to (84.0) loc_os01g15580 12001.m08156 protein disease resistance protein RGA2, putative, expressed no original description	3.957		AT5G36930.2		Disease resistance protein (TIR-NBS-LRR class) family
29.5.11.4.3.2	protein.degradation.ubiquitin.E3.SCF.FBOX	orange1.1g009616m|pacid:18120815	very weakly similar to (82.8) AT1G13570 | Symbols: | F-box family protein | chr1:4642528-4643930 REVERSE no original description	3.959	GO:0005515	AT1G13570.1		F-box/RNI-like superfamily protein
10.2.1	cell wall.cellulose synthesis.cellulose synthase	orange1.1g005037m|pacid:18114066	highly similar to ( 817) AT1G55850 | Symbols: ATCSLE1, CSLE1 | ATCSLE1; cellulose synthase/ transferase, transferring glycosyl groups | chr1:20876752-20879414 FORWARDhighly similar to ( 811) loc_os09g30130 12009.m060004 protein CSLE6 - cellulose synthase-like family E, expressedCellulose_synt no original description	3.96	GO:0030244;GO:0016760;GO:0016020	AT1G55850.1	ATCSLE1;CSLE1	cellulose synthase like E1
16.2.1.3	secondary metabolism.phenylpropanoids.lignin biosynthesis.4CL	orange1.1g042783m|pacid:18111038	highly similar to ( 726) AT3G21240 | Symbols: 4CL2, AT4CL2 | 4CL2 (4-COUMARATE:COA LIGASE 2); 4-coumarate-CoA ligase | chr3:7454497-7457314 REVERSEhighly similar to ( 768) 4CL1_TOBAC 4-coumarate--CoA ligase 1 (EC 6.2.1.12) (4CL 1) (4-coumaroyl-CoA synthase 1) - Nicotiana tabacum (Common tobacco)highly similar to ( 652) loc_os06g44620 12006.m31911 protein 4-coumarate--CoA ligase 1, putative, expre…	3.972	GO:0008152;GO:0003824	AT3G21240.1	4CL2;AT4CL2	4-coumarate:CoA ligase 2
20.2.1	stress.abiotic.heat	orange1.1g031266m|pacid:18128869	weakly similar to ( 197) AT1G07400 | Symbols: | 17.8 kDa class I heat shock protein (HSP17.8-CI) | chr1:2275148-2275621 FORWARDmoderately similar to ( 209) HSP16_SOYBN 18.5 kDa class I heat shock protein (HSP 18.5) - Glycine max (Soybean)weakly similar to ( 166) loc_os01g04380 12001.m07073 protein 16.9 kDa class I heat shock protein 2, putative, expressedHSP20 alpha-crystallin-Hsps IbpA no origin…	3.976		AT1G07400.1		HSP20-like chaperones superfamily protein
20.2.1	stress.abiotic.heat	orange1.1g031266m|pacid:18128869	weakly similar to ( 197) AT1G07400 | Symbols: | 17.8 kDa class I heat shock protein (HSP17.8-CI) | chr1:2275148-2275621 FORWARDmoderately similar to ( 209) HSP16_SOYBN 18.5 kDa class I heat shock protein (HSP 18.5) - Glycine max (Soybean)weakly similar to ( 166) loc_os01g04380 12001.m07073 protein 16.9 kDa class I heat shock protein 2, putative, expressedHSP20 alpha-crystallin-Hsps IbpA no origin…	3.976		AT1G07400.1		HSP20-like chaperones superfamily protein
30.2.17	signalling.receptor kinases.DUF 26	orange1.1g038118m|pacid:18105508	moderately similar to ( 390) AT5G10530 | Symbols: | lectin protein kinase, putative | chr5:3324978-3326933 REVERSEweakly similar to ( 171) PSKR_DAUCA Phytosulfokine receptor precursor (EC 2.7.11.1) (Phytosulfokine LRR receptor kinase) - Daucus carota (Carrot)moderately similar to ( 407) loc_os12g41490 12012.m07930 protein receptor-like protein kinase homolog RK20-1, putative, expressedS_TKc Pkina…	3.98	GO:0006468;GO:0005524;GO:0004672	AT5G10530.1		Concanavalin A-like lectin protein kinase family protein
10.8.1	cell wall.pectin*esterases.PME	orange1.1g016757m|pacid:18106901	highly similar to ( 538) AT1G05310 | Symbols: | pectinesterase family protein | chr1:1550615-1552434 REVERSEweakly similar to ( 186) PME3_CITSI Pectinesterase-3 precursor (EC 3.1.1.11) (Pectin methylesterase 3) (PE 3) - Citrus sinensis (Sweet orange)moderately similar to ( 470) loc_os08g10604 12008.m05193 protein pectinesterase-1 precursor, putative, expressedPectinesterase PemB no original descr…	4	GO:0042545;GO:0030599;GO:0005618	AT1G05310.1		Pectin lyase-like superfamily protein
30.2.11	signalling.receptor kinases.leucine rich repeat XI	orange1.1g001566m|pacid:18129253	highly similar to ( 711) AT3G02130 | Symbols: RPK2, TOAD2 | RPK2 (RECEPTOR-LIKE PROTEIN KINASE 2); ATP binding / kinase/ protein serine/threonine kinase | chr3:381224-384181 FORWARDmoderately similar to ( 374) PSKR_DAUCA Phytosulfokine receptor precursor (EC 2.7.11.1) (Phytosulfokine LRR receptor kinase) - Daucus carota (Carrot)highly similar to ( 771) loc_os07g41140 12007.m08350 protein receptor…	4	GO:0005515;GO:0006468;GO:0005524;GO:0004672	AT3G02130.1	RPK2;TOAD2	receptor-like protein kinase 2
30.2.11	signalling.receptor kinases.leucine rich repeat XI	orange1.1g036258m|pacid:18110014	weakly similar to ( 127) AT3G47570 | Symbols: | leucine-rich repeat transmembrane protein kinase, putative | chr3:17527611-17530748 FORWARDweakly similar to ( 133) RPK1_IPONI Receptor-like protein kinase precursor (EC 2.7.11.1) - Ipomoea nil (Japanese morning glory) (Pharbitis nil)weakly similar to ( 146) loc_os02g01800 12002.m05530 protein receptor-like protein kinase precursor, putative no orig…	4.002		AT3G47570.1		Leucine-rich repeat protein kinase family protein
30.2.11	signalling.receptor kinases.leucine rich repeat XI	orange1.1g041479m|pacid:18103879	moderately similar to ( 495) AT3G47570 | Symbols: | leucine-rich repeat transmembrane protein kinase, putative | chr3:17527611-17530748 FORWARDweakly similar to ( 166) RPK1_IPONI Receptor-like protein kinase precursor (EC 2.7.11.1) - Ipomoea nil (Japanese morning glory) (Pharbitis nil)moderately similar to ( 466) loc_os11g07120 12011.m079951 protein receptor-like protein kinase 5 precursor, putat…	4.018	GO:0005515;GO:0006468;GO:0005524;GO:0004672	AT3G47570.1		Leucine-rich repeat protein kinase family protein
10.6.3	cell wall.degradation.pectate lyases and polygalacturonases	orange1.1g042458m|pacid:18107858	highly similar to ( 949) AT1G09890 | Symbols: | lyase | chr1:3214237-3217386 REVERSEhighly similar to ( 909) loc_os08g44020 12008.m080048 protein lyase, putative, expressedRhamnogal_lyase no original description	4.021		AT1G09890.1		Rhamnogalacturonate lyase family protein
27.3.25	RNA.regulation of transcription.MYB domain transcription factor family	orange1.1g047353m|pacid:18096519	moderately similar to ( 479) AT4G32730 | Symbols: PC-MYB1, MYB3R-1, ATMYB3R-1, ATMYB3R1 | PC-MYB1; DNA binding / transcription coactivator/ transcription factor | chr4:15791039-15795643 FORWARDmoderately similar to ( 303) loc_os12g13570 12012.m05329 protein myb, putative, expressed no original description	4.021		AT4G32730.2	ATMYB3R-1;ATMYB3R1;MYB3R-1;MYB3R1;PC-MYB1	Homeodomain-like protein
30.1	signalling.in sugar and nutrient physiology	orange1.1g037761m|pacid:18104116	moderately similar to ( 493) AT2G29120 | Symbols: ATGLR2.7, GLR2.7 | ATGLR2.7; intracellular ligand-gated ion channel | chr2:12511479-12515893 REVERSEmoderately similar to ( 356) GLR31_ORYSA Glutamate receptor 3.1 precursor (Ligand-gated ion channel 3.1) - Oryza sativa (Rice)highly similar to ( 523) loc_os09g26000 12009.m05752 protein glutamate receptor 2.8 precursor, putativeANF_receptor Lig_cha…	4.024	GO:0016020;GO:0004970	AT2G29100.1	ATGLR2.9;GLR2.9	glutamate receptor 2.9
16.1	secondary metabolism.simple phenols	orange1.1g008085m|pacid:18108797	highly similar to ( 882) AT5G60020 | Symbols: LAC17, ATLAC17 | LAC17 (laccase 17); laccase | chr5:24168072-24170223 FORWARDmoderately similar to ( 217) ASO_TOBAC L-ascorbate oxidase precursor (EC 1.10.3.3) (Ascorbase) (ASO) - Nicotiana tabacum (Common tobacco)highly similar to ( 845) loc_os01g62490 12001.m12371 protein L-ascorbate oxidase precursor, putative, expressedCu-oxidase_3 Cu-oxidase_2 Cu…	4.034	GO:0055114;GO:0016491;GO:0005507	AT5G60020.1	ATLAC17;LAC17	laccase 17
30.2.25	signalling.receptor kinases.wall associated kinase	orange1.1g045247m|pacid:18133896	very weakly similar to (87.8) AT3G57750 | Symbols: | protein kinase, putative | chr3:21394050-21395054 FORWARDvery weakly similar to (80.5) loc_os04g51040 12004.m10001 protein OsWAK50 - OsWAK receptor-like protein kinase, expressed no original description	4.038		AT3G57750.2		Protein kinase superfamily protein
20.1.7	stress.biotic.PR-proteins	orange1.1g039257m|pacid:18115951	weakly similar to ( 122) AT1G12280 | Symbols: | disease resistance protein (CC-NBS-LRR class), putative | chr1:4174875-4177559 REVERSEweakly similar to ( 117) loc_os01g57870 12001.m150747 protein disease resistance protein RPS2, putative, expressed no original description	4.039	GO:0005515	AT1G12280.1		LRR and NB-ARC domains-containing disease resistance protein
30.2.17	signalling.receptor kinases.DUF 26	orange1.1g037365m|pacid:18122112	moderately similar to ( 338) AT4G03230 | Symbols: | ATP binding / kinase/ protein kinase/ protein serine/threonine kinase/ protein tyrosine kinase/ sugar binding | chr4:1419278-1422804 REVERSEweakly similar to ( 156) PSKR_DAUCA Phytosulfokine receptor precursor (EC 2.7.11.1) (Phytosulfokine LRR receptor kinase) - Daucus carota (Carrot)moderately similar to ( 358) loc_os01g57480 12001.m11899 prote…	4.045	GO:0004674;GO:0006468;GO:0004672	AT4G03230.1		S-locus lectin protein kinase family protein
16.2.1.9	secondary metabolism.phenylpropanoids.lignin biosynthesis.COMT	orange1.1g042653m|pacid:18103018	very weakly similar to (88.6) AT5G54160 | Symbols: ATOMT1, OMT1 | ATOMT1 (O-METHYLTRANSFERASE 1); caffeate O-methyltransferase/ myricetin 3'-O-methyltransferase/ quercetin 3-O-methyltransferase | chr5:21982075-21984167 FORWARDvery weakly similar to (92.8) COMT1_CAPAN Caffeic acid 3-O-methyltransferase (EC 2.1.1.68) (S-adenosysl-L-methionine:caffeic acid 3-O-methyltransferase) (COMT) (CAOMT) - Cap…	4.073	GO:0008171	AT5G54160.1	ATOMT1;OMT1	O-methyltransferase 1
16.1.5	secondary metabolism.isoprenoids.terpenoids	orange1.1g030682m|pacid:18128932	weakly similar to ( 127) AT1G61680 | Symbols: TPS14, ATTPS14 | TPS14 (TERPENE SYNTHASE 14); S-linalool synthase | chr1:22772455-22774687 REVERSEweakly similar to ( 107) DCS1_GOSHI (+)-delta-cadinene synthase (EC 4.2.3.13) (D-cadinene synthase) - Gossypium hirsutum (Upland cotton)weakly similar to ( 130) loc_os02g02930 12002.m05643 protein terpene synthase 2, putative, expressedTerpene_cyclase_pla…	4.074	GO:0016829;GO:0010333;GO:0000287	AT1G61680.1	ATTPS14;TPS14	terpene synthase 14
30.11	signalling.light	orange1.1g011443m|pacid:18125359	moderately similar to ( 367) AT3G49900 | Symbols: | BTB/POZ domain-containing protein | chr3:18500635-18502614 REVERSEweakly similar to ( 162) loc_os07g39850 12007.m08227 protein expressed protein no original description	4.094	GO:0005515	AT3G49900.1		Phototropic-responsive NPH3 family protein
27.3.26	RNA.regulation of transcription.MYB-related transcription factor family	orange1.1g034673m|pacid:18092583	weakly similar to ( 101) AT1G75250 | Symbols: ATRL6 | ATRL6 (ARABIDOPSIS RAD-LIKE 6); transcription factor | chr1:28244463-28245453 REVERSEvery weakly similar to (89.7) loc_os05g50340 12005.m09103 protein RADIALIS, putative, expressed no original description	4.124		AT1G75250.2	ATRL6;RL6;RSM3	RAD-like 6
17.5.1	hormone metabolism.ethylene.synthesis-degradation	orange1.1g019717m|pacid:18095158	moderately similar to ( 388) AT5G08640 | Symbols: FLS | FLS (FLAVONOL SYNTHASE); flavonol synthase | chr5:2804009-2805175 FORWARDmoderately similar to ( 413) FLS_PETHY Flavonol synthase/flavanone 3-hydroxylase (EC 1.14.11.23) (EC 1.14.11.9) (FLS) - Petunia hybrida (Petunia)moderately similar to ( 330) loc_os02g52840 12002.m10314 protein flavonol synthase/flavanone 3-hydroxylase, putative, express…	4.136	GO:0055114;GO:0016491	AT5G08640.2	ATFLS1;FLS;FLS1	flavonol synthase 1
10.7	cell wall.modification	orange1.1g042925m|pacid:18094698	moderately similar to ( 282) AT4G13080 | Symbols: | xyloglucan:xyloglucosyl transferase, putative / xyloglucan endotransglycosylase, putative / endo-xyloglucan transferase, putative | chr4:7626612-7628367 REVERSEmoderately similar to ( 236) XTH_WHEAT Probable xyloglucan endotransglucosylase/hydrolase precursor (EC 2.4.1.207) - Triticum aestivum (Wheat)moderately similar to ( 244) loc_os11g33270 1…	4.153	GO:0048046;GO:0016762;GO:0006073;GO:0005618;GO:0005975;GO:0004553	AT4G13080.1	XTH1	xyloglucan endotransglucosylase/hydrolase 1
29.5.11.4.3.2	protein.degradation.ubiquitin.E3.SCF.FBOX	orange1.1g016891m|pacid:18110398	weakly similar to ( 177) AT4G12560 | Symbols: | F-box family protein | chr4:7441815-7443157 FORWARD no original description	4.156	GO:0005515	AT4G12560.1	CPR30	F-box and associated interaction domains-containing protein
30.2.17	signalling.receptor kinases.DUF 26	orange1.1g022826m|pacid:18097943	moderately similar to ( 298) AT5G38260 | Symbols: | serine/threonine protein kinase, putative | chr5:15283692-15285837 REVERSEweakly similar to ( 134) KPRO_MAIZE Putative receptor protein kinase ZmPK1 precursor (EC 2.7.11.1) - Zea mays (Maize)moderately similar to ( 296) loc_os04g09770 12004.m06230 protein Ser/Thr protein kinase, putativeTyrKc Pkinase_Tyr PTKc Pkinase S_TKc S_TKc PTKc_Jak_rpt2 PT…	4.16	GO:0006468;GO:0005524;GO:0004672	AT1G70250.1		receptor serine/threonine kinase; putative
10.7	cell wall.modification	orange1.1g021307m|pacid:18101877	moderately similar to ( 417) AT1G10550 | Symbols: XTH33, XET | XTH33; hydrolase, acting on glycosyl bonds / hydrolase, hydrolyzing O-glycosyl compounds / xyloglucan:xyloglucosyl transferase | chr1:3479257-3480957 REVERSEweakly similar to ( 196) XTH_TOBAC Probable xyloglucan endotransglucosylase/hydrolase protein precursor (EC 2.4.1.207) - Nicotiana tabacum (Common tobacco)moderately similar to ( …	4.163	GO:0048046;GO:0016762;GO:0006073;GO:0005618;GO:0005975;GO:0004553	AT1G10550.1	XET;XTH33	xyloglucan:xyloglucosyl transferase 33
20.1.7	stress.biotic.PR-proteins	orange1.1g003683m|pacid:18110968	moderately similar to ( 339) AT5G17680 | Symbols: | disease resistance protein (TIR-NBS-LRR class), putative | chr5:5822999-5827153 FORWARDweakly similar to ( 115) loc_os01g15580 12001.m08156 protein disease resistance protein RGA2, putative, expressed no original description	4.167		AT5G17680.1		disease resistance protein (TIR-NBS-LRR class); putative
30.3	signalling.calcium	orange1.1g013118m|pacid:18127020	highly similar to ( 711) AT3G49050 | Symbols: | lipase class 3 family protein / calmodulin-binding heat-shock protein, putative | chr3:18181498-18183613 FORWARDhighly similar to ( 501) loc_os06g14490 12006.m32040 protein calmodulin-binding heat-shock protein, putative, expressedLipase_3 Lipase_3 Lipase3_N no original description	4.171	GO:0016042;GO:0006629	AT3G49050.1		alpha/beta-Hydrolases superfamily protein
30.2.11	signalling.receptor kinases.leucine rich repeat XI	orange1.1g012219m|pacid:18130354	moderately similar to ( 364) AT4G08850 | Symbols: | kinase | chr4:5637467-5640496 REVERSEmoderately similar to ( 213) PSKR_DAUCA Phytosulfokine receptor precursor (EC 2.7.11.1) (Phytosulfokine LRR receptor kinase) - Daucus carota (Carrot)moderately similar to ( 370) loc_os10g02970 12010.m03714 protein receptor-like protein kinase precursor, putativeS_TKc S_TKc Pkinase Pkinase_Tyr TyrKc PTKc SPS1 …	4.173	GO:0006468;GO:0005524;GO:0004672	AT4G08850.1		Leucine-rich repeat receptor-like protein kinase family protein
16.1	secondary metabolism.simple phenols	orange1.1g008066m|pacid:18122340	highly similar to ( 897) AT2G40370 | Symbols: LAC5 | LAC5 (laccase 5); laccase | chr2:16858192-16860593 REVERSEmoderately similar to ( 223) ASO_CUCSA L-ascorbate oxidase precursor (EC 1.10.3.3) (Ascorbase) (ASO) - Cucumis sativus (Cucumber)highly similar to ( 801) loc_os01g61160 12001.m12243 protein L-ascorbate oxidase precursor, putative, expressedCu-oxidase_3 Cu-oxidase_2 Cu-oxidase SufI no ori…	4.179	GO:0055114;GO:0016491;GO:0005507	AT2G40370.1	LAC5	laccase 5
17.2.3	hormone metabolism.auxin.induced-regulated-responsive-activated	orange1.1g034523m|pacid:18098151	weakly similar to ( 119) AT2G21210 | Symbols: | auxin-responsive protein, putative | chr2:9085513-9085809 REVERSEweakly similar to ( 108) AX15A_SOYBN Auxin-induced protein 15A - Glycine max (Soybean)very weakly similar to (81.3) loc_os08g02530 12008.m04397 protein OsSAUR32 - Auxin-responsive SAUR gene family memberAuxin_inducible no original description	4.181	GO:0009733	AT2G21210.1		SAUR-like auxin-responsive protein family
29.5.3	protein.degradation.cysteine protease	orange1.1g028661m|pacid:18108684	weakly similar to ( 169) AT1G50670 | Symbols: | OTU-like cysteine protease family protein | chr1:18775086-18776552 REVERSEweakly similar to ( 174) loc_os02g06890 12002.m06037 protein expressed protein no original description	4.187		AT1G50670.1		OTU-like cysteine protease family protein
30.2.3	signalling.receptor kinases.leucine rich repeat III	orange1.1g008431m|pacid:18109077	moderately similar to ( 500) AT5G35390 | Symbols: | leucine-rich repeat transmembrane protein kinase, putative | chr5:13596918-13598976 FORWARDweakly similar to ( 152) NORK_PEA Nodulation receptor kinase precursor (EC 2.7.11.1) - Pisum sativum (Garden pea)moderately similar to ( 409) loc_os06g45240 12006.m09051 protein ATP binding protein, putative, expressedPkinase S_TKc S_TKc PTKc Pkinase_Tyr T…	4.188	GO:0005515;GO:0006468;GO:0004672	AT4G31250.1		Leucine-rich repeat protein kinase family protein
10.8.2	cell wall.pectin*esterases.acetyl esterase	orange1.1g026241m|pacid:18130001	moderately similar to ( 429) AT3G05910 | Symbols: | pectinacetylesterase, putative | chr3:1764509-1767240 REVERSEmoderately similar to ( 352) loc_os07g44070 12007.m29010 protein carboxylic ester hydrolase, putative, expressedPAE no original description	4.194	GO:0016787	AT3G05910.1		Pectinacetylesterase family protein
20.2.1	stress.abiotic.heat	orange1.1g027048m|pacid:18124320	weakly similar to ( 123) AT4G27670 | Symbols: HSP21 | HSP21 (HEAT SHOCK PROTEIN 21) | chr4:13819048-13819895 REVERSEweakly similar to ( 128) HS21C_PEA Small heat shock protein, chloroplast precursor - Pisum sativum (Garden pea)weakly similar to ( 151) loc_os05g23140 12005.m06609 protein retrotransposon protein, putative, unclassified, expressedHSP20 alpha-crystallin-Hsps IbpA no original descript…	4.198		AT4G27670.1	HSP21	heat shock protein 21
20.2.1	stress.abiotic.heat	orange1.1g027048m|pacid:18124320	weakly similar to ( 123) AT4G27670 | Symbols: HSP21 | HSP21 (HEAT SHOCK PROTEIN 21) | chr4:13819048-13819895 REVERSEweakly similar to ( 128) HS21C_PEA Small heat shock protein, chloroplast precursor - Pisum sativum (Garden pea)weakly similar to ( 151) loc_os05g23140 12005.m06609 protein retrotransposon protein, putative, unclassified, expressedHSP20 alpha-crystallin-Hsps IbpA no original descript…	4.198		AT4G27670.1	HSP21	heat shock protein 21
10.6.3	cell wall.degradation.pectate lyases and polygalacturonases	orange1.1g038535m|pacid:18103453	moderately similar to ( 260) AT4G33440 | Symbols: | glycoside hydrolase family 28 protein / polygalacturonase (pectinase) family protein | chr4:16092020-16094732 FORWARDmoderately similar to ( 231) loc_os08g01600 12008.m04308 protein polygalacturonase, putative, expressed no original description	4.21	GO:0005975;GO:0004650	AT4G33440.1		Pectin lyase-like superfamily protein
29.5.1	protein.degradation.subtilases	orange1.1g036969m|pacid:18111765	weakly similar to ( 144) loc_os09g36110 12009.m06561 protein subtilisin-like protease precursor, putative, expressed no original description	4.237		AT1G32940.1	ATSBT3.5;SBT3.5	Subtilase family protein
10.5.2	cell wall.cell wall proteins.proline rich proteins	orange1.1g029405m|pacid:18128655	weakly similar to ( 131) AT4G38770 | Symbols: PRP4, ATPRP4 | PRP4 (PROLINE-RICH PROTEIN 4) | chr4:18097009-18098448 REVERSEvery weakly similar to (87.0) loc_os10g05750 12010.m03978 protein proline-rich protein, putative, expressedDUF1210 no original description	4.246		AT2G21140.1	ATPRP2;PRP2	proline-rich protein 2
29.5.5	protein.degradation.serine protease	orange1.1g011469m|pacid:18092187	moderately similar to ( 497) AT3G63470 | Symbols: scpl40 | scpl40 (serine carboxypeptidase-like 40); serine-type carboxypeptidase | chr3:23438561-23440862 FORWARDhighly similar to ( 511) CBP23_HORVU Serine carboxypeptidase II-3 precursor (EC 3.4.16.6) (CP-MII.3) [Contains: Serine carboxypeptidase II-3 chain A; Serine carboxypeptidase II-3 chain B] - Hordeum vulgare (Barley)highly similar to ( 513…	4.249	GO:0006508;GO:0004185	AT3G63470.1	scpl40	serine carboxypeptidase-like 40
20.1.3.1	stress.biotic.signalling.MLO-like	orange1.1g009223m|pacid:18098523	moderately similar to ( 454) AT1G11000 | Symbols: MLO4, ATMLO4 | MLO4 (MILDEW RESISTANCE LOCUS O 4); calmodulin binding | chr1:3671935-3675909 REVERSEmoderately similar to ( 277) MLOH1_HORVU MLO protein homolog 1 - Hordeum vulgare (Barley)moderately similar to ( 479) loc_os11g07912 12011.m80115 protein MLO-like protein 4, putative, expressedMlo no original description	4.254	GO:0016021;GO:0006952	AT1G11000.1	ATMLO4;MLO4	Seven transmembrane MLO family protein
10.8.1	cell wall.pectin*esterases.PME	orange1.1g044734m|pacid:18122673	moderately similar to ( 214) AT2G26440 | Symbols: | pectinesterase family protein | chr2:11247407-11249407 FORWARDweakly similar to ( 171) PME2_CITSI Pectinesterase-2 precursor (EC 3.1.1.11) (Pectin methylesterase) (PE) - Citrus sinensis (Sweet orange)weakly similar to ( 191) loc_os01g21034 12001.m42984 protein pectinesterase-2 precursor, putative, expressedPectinesterase no original description	4.255	GO:0042545;GO:0030599;GO:0005618	AT2G26440.1		Plant invertase/pectin methylesterase inhibitor superfamily
30.2.17	signalling.receptor kinases.DUF 26	orange1.1g003489m|pacid:18121339	highly similar to ( 797) AT1G11330 | Symbols: | S-locus lectin protein kinase family protein | chr1:3810372-3813416 FORWARDmoderately similar to ( 253) KPRO_MAIZE Putative receptor protein kinase ZmPK1 precursor (EC 2.7.11.1) - Zea mays (Maize)highly similar to ( 592) loc_os07g36570 12007.m07908 protein KI domain interacting kinase 1, putative, expressedPkinase_Tyr TyrKc PTKc S_TKc S_TKc Pkinase …	4.26	GO:0004674;GO:0048544;GO:0006468;GO:0004672	AT1G11330.2		S-locus lectin protein kinase family protein
10.7	cell wall.modification	orange1.1g024895m|pacid:18099634	moderately similar to ( 325) AT3G45970 | Symbols: ATEXLA1, EXPL1, ATEXPL1, ATHEXP BETA 2.1 | ATEXLA1 (ARABIDOPSIS THALIANA EXPANSIN-LIKE A1) | chr3:16896238-16897189 FORWARDmoderately similar to ( 277) EXLA1_ORYSA Expansin-like A1 precursor (OsEXLA1) (OsEXPL1) (OsaEXPb2.1) - Oryza sativa (Rice)moderately similar to ( 277) loc_os03g04020 12003.m101177 protein expansin-like 3 precursor, putative, e…	4.27		AT3G45970.1	ATEXLA1;ATEXPL1;ATHEXP BETA 2.1;EXLA1;EXPL1	expansin-like A1
17.5.1	hormone metabolism.ethylene.synthesis-degradation	orange1.1g017887m|pacid:18112762	moderately similar to ( 400) AT1G17020 | Symbols: SRG1, ATSRG1 | SRG1 (SENESCENCE-RELATED GENE 1); oxidoreductase, acting on diphenols and related substances as donors, oxygen as acceptor / oxidoreductase, acting on paired donors, with incorporation or reduction of molecular oxygen, 2-oxoglutarate as one donor, and inc | chr1:5820258-5821741 FORWARDweakly similar to ( 180) FLS_SOLTU Flavonol synt…	4.299	GO:0055114;GO:0016491	AT1G17020.1	ATSRG1;SRG1	senescence-related gene 1
16.2	secondary metabolism.phenylpropanoids	orange1.1g040869m|pacid:18129921	very weakly similar to (98.2) 7OMT9_MEDSA Isoflavone-7-O-methyltransferase 9 (EC 2.1.1.150) (Isoflavone-O-methyltransferase 9) (7 IOMT-9) - Medicago sativa (Alfalfa)weakly similar to ( 105) loc_os01g54969 12001.m150953 protein O-methyltransferase ZRP4, putative no original description	4.319	GO:0046983
17.3.1.1.1	hormone metabolism.brassinosteroid.synthesis-degradation.BRs.DET2	orange1.1g024678m|pacid:18134846	moderately similar to ( 288) AT5G16010 | Symbols: | 3-oxo-5-alpha-steroid 4-dehydrogenase family protein / steroid 5-alpha-reductase family protein | chr5:5227982-5229012 FORWARDmoderately similar to ( 206) loc_os07g06800 12007.m05140 protein 3-oxo-5-alpha-steroid 4-dehydrogenase 2, putative, expressedSteroid_dh no original description	4.33	GO:0016627;GO:0016021;GO:0006629;GO:0005737	AT5G16010.1		3-oxo-5-alpha-steroid 4-dehydrogenase family protein
16.1	secondary metabolism.simple phenols	orange1.1g009392m|pacid:18097929	highly similar to ( 744) AT2G38080 | Symbols: IRX12, LAC4 | IRX12 (IRREGULAR XYLEM 12); laccase | chr2:15934540-15937352 FORWARDweakly similar to ( 172) ASO_CUCMA L-ascorbate oxidase precursor (EC 1.10.3.3) (Ascorbase) (ASO) - Cucurbita maxima (Pumpkin) (Winter squash)highly similar to ( 714) loc_os11g48060 12011.m08604 protein monocopper oxidase-like protein SKS1 precursor, putative, expressedCu…	4.342	GO:0055114;GO:0016491;GO:0005507	AT2G38080.1	ATLMCO4;IRX12;LAC4;LMCO4	Laccase/Diphenol oxidase family protein
27.3.25	RNA.regulation of transcription.MYB domain transcription factor family	orange1.1g020106m|pacid:18092417	moderately similar to ( 203) AT1G17950 | Symbols: ATMYB52, BW52, MYB52 | MYB52 (MYB DOMAIN PROTEIN 52); DNA binding / transcription factor | chr1:6177764-6179063 FORWARDweakly similar to ( 105) MYB1_MAIZE Myb-related protein Zm1 - Zea mays (Maize)moderately similar to ( 201) loc_os08g33800 12008.m07370 protein myb-like DNA-binding domain containing proteinREB1 no original description	4.346		AT1G17950.1	ATMYB52;BW52;MYB52	myb domain protein 52
16.1.5	secondary metabolism.isoprenoids.terpenoids	orange1.1g038873m|pacid:18121454	weakly similar to ( 163) AT2G07050 | Symbols: CAS1 | CAS1 (cycloartenol synthase 1); cycloartenol synthase | chr2:2924629-2930295 FORWARDweakly similar to ( 157) loc_os02g04710 12002.m33547 protein cycloartenol synthase, putative, expressedSQCY_1 no original description	4.349		AT2G07050.1	CAS1	cycloartenol synthase 1
30.2.11	signalling.receptor kinases.leucine rich repeat XI	orange1.1g044710m|pacid:18117436	moderately similar to ( 233) AT3G05660 | Symbols: AtRLP33 | AtRLP33 (Receptor Like Protein 33); kinase/ protein binding | chr3:1649258-1652001 REVERSEweakly similar to ( 115) PSKR_DAUCA Phytosulfokine receptor precursor (EC 2.7.11.1) (Phytosulfokine LRR receptor kinase) - Daucus carota (Carrot)moderately similar to ( 221) loc_os04g40440 12004.m09026 protein expressed protein no original descripti…	4.359	GO:0005515	AT3G05660.1	AtRLP33;RLP33	receptor like protein 33
17.2.3	hormone metabolism.auxin.induced-regulated-responsive-activated	orange1.1g047125m|pacid:18098436	no original description	4.381	GO:0009733	AT4G38840.1		SAUR-like auxin-responsive protein family
30.2.17	signalling.receptor kinases.DUF 26	orange1.1g027675m|pacid:18122270	moderately similar to ( 295) AT4G03230 | Symbols: | ATP binding / kinase/ protein kinase/ protein serine/threonine kinase/ protein tyrosine kinase/ sugar binding | chr4:1419278-1422804 REVERSEweakly similar to ( 110) NORK_PEA Nodulation receptor kinase precursor (EC 2.7.11.1) - Pisum sativum (Garden pea)moderately similar to ( 263) loc_os03g35600 12003.m08696 protein serine/threonine-protein kina…	4.385	GO:0006468;GO:0005524;GO:0004672	AT4G03230.1		S-locus lectin protein kinase family protein
17.2.3	hormone metabolism.auxin.induced-regulated-responsive-activated	orange1.1g027034m|pacid:18134234	moderately similar to ( 211) AT3G07570 | Symbols: | membrane protein, putative | chr3:2418205-2420206 REVERSEweakly similar to ( 167) loc_os01g67030 12001.m12807 protein dopamine beta-monooxygenase, putative, expressed no original description	4.414		AT3G07570.1		Cytochrome b561/ferric reductase transmembrane with DOMON related domain
10.8.2	cell wall.pectin*esterases.acetyl esterase	orange1.1g034206m|pacid:18111633	weakly similar to ( 110) AT5G26670 | Symbols: | pectinacetylesterase, putative | chr5:9319096-9320816 FORWARDvery weakly similar to (86.7) loc_os07g44070 12007.m29010 protein carboxylic ester hydrolase, putative, expressedPAE no original description	4.425	GO:0016787	AT3G05910.2		Pectinacetylesterase family protein
16.4.1	secondary metabolism.N misc.alkaloid-like	orange1.1g019290m|pacid:18121561	moderately similar to ( 262) AT3G57030 | Symbols: | strictosidine synthase family protein | chr3:21101653-21103204 REVERSEweakly similar to ( 159) STSY_CATRO Strictosidine synthase precursor (EC 4.3.3.2) - Catharanthus roseus (Rosy periwinkle) (Madagascar periwinkle)moderately similar to ( 232) loc_os09g20684 12009.m05275 protein strictosidine synthase 3 precursor, putative, expressedStr_synth no…	4.434	GO:0016844;GO:0009058	AT3G57030.1		Calcium-dependent phosphotriesterase superfamily protein
30.2.11	signalling.receptor kinases.leucine rich repeat XI	orange1.1g047927m|pacid:18131619	moderately similar to ( 378) AT1G47890 | Symbols: AtRLP7 | AtRLP7 (Receptor Like Protein 7); kinase/ protein binding | chr1:17643976-17647035 FORWARDweakly similar to ( 167) RPK1_IPONI Receptor-like protein kinase precursor (EC 2.7.11.1) - Ipomoea nil (Japanese morning glory) (Pharbitis nil)highly similar to ( 536) loc_os04g40440 12004.m09026 protein expressed protein no original description	4.467	GO:0005515	AT1G47890.1	AtRLP7;RLP7	receptor like protein 7
30.3	signalling.calcium	orange1.1g037367m|pacid:18115536	weakly similar to ( 142) AT3G49260 | Symbols: iqd21 | iqd21 (IQ-domain 21); calmodulin binding | chr3:18262755-18265859 FORWARD no original description	4.495	GO:0005515	AT3G49260.2	iqd21	IQ-domain 21
30.3	signalling.calcium	orange1.1g027442m|pacid:18105854	very weakly similar to (97.4) AT4G13440 | Symbols: | calcium-binding EF hand family protein | chr4:7810215-7810679 FORWARD no original description	4.519		AT4G13440.1		Calcium-binding EF-hand family protein
20.1.7	stress.biotic.PR-proteins	orange1.1g003936m|pacid:18100963	weakly similar to ( 193) AT5G17680 | Symbols: | disease resistance protein (TIR-NBS-LRR class), putative | chr5:5822999-5827153 FORWARDweakly similar to ( 152) loc_os01g71106 12001.m97573 protein NBS-LRR disease resistance protein, putative, expressed no original description	4.523	GO:0005515	AT1G69550.1		disease resistance protein (TIR-NBS-LRR class)
29.5.1	protein.degradation.subtilases	orange1.1g004265m|pacid:18091291	highly similar to ( 535) AT5G67090 | Symbols: | subtilase family protein | chr5:26774111-26776321 REVERSEhighly similar to ( 738) loc_os01g64850 12001.m12598 protein subtilisin-like protease precursor, putative no original description	4.552	GO:0006508;GO:0004252	AT5G67090.1		Subtilisin-like serine endopeptidase family protein
17.2.3	hormone metabolism.auxin.induced-regulated-responsive-activated	orange1.1g033822m|pacid:18116263	no original description	4.563	GO:0009733	AT3G09870.1		SAUR-like auxin-responsive protein family
17.3.2.99	hormone metabolism.brassinosteroid.signal transduction.other	orange1.1g046655m|pacid:18130353	very weakly similar to (81.6) AT4G33430 | Symbols: BAK1, RKS10, SERK3, ELG, ATSERK3, ATBAK1 | BAK1 (BRI1-ASSOCIATED RECEPTOR KINASE); kinase/ protein binding / protein heterodimerization/ protein serine/threonine kinase | chr4:16086654-16090288 REVERSEvery weakly similar to (81.6) loc_os07g04190 12007.m04888 protein receptor protein kinase CLAVATA1 precursor, putative, expressed no original descr…	4.583	GO:0005515	AT5G21090.1		Leucine-rich repeat (LRR) family protein
16.2.1.1	secondary metabolism.phenylpropanoids.lignin biosynthesis.PAL	orange1.1g016039m|pacid:18127583	highly similar to ( 707) AT2G37040 | Symbols: pal1, ATPAL1 | pal1 (Phe ammonia lyase 1); phenylalanine ammonia-lyase | chr2:15557602-15560237 REVERSEhighly similar to ( 716) PAL1_TOBAC Phenylalanine ammonia-lyase (EC 4.3.1.5) - Nicotiana tabacum (Common tobacco)highly similar to ( 652) loc_os04g43800 12004.m09339 protein phenylalanine ammonia-lyase, putative, expressedPAL PAL-HAL HutH PRK09367 no…	4.599		AT2G37040.1	ATPAL1;PAL1	PHE ammonia lyase 1
30.6	signalling.MAP kinases	orange1.1g034281m|pacid:18103801	very weakly similar to (83.2) AT5G66850 | Symbols: MAPKKK5 | MAPKKK5; ATP binding / kinase/ protein kinase/ protein serine/threonine kinase | chr5:26695965-26699159 REVERSE no original description	4.602	GO:0006468;GO:0005524;GO:0004672	AT5G66850.1	MAPKKK5	mitogen-activated protein kinase kinase kinase 5
30.6	signalling.MAP kinases	orange1.1g034281m|pacid:18103801	very weakly similar to (83.2) AT5G66850 | Symbols: MAPKKK5 | MAPKKK5; ATP binding / kinase/ protein kinase/ protein serine/threonine kinase | chr5:26695965-26699159 REVERSE no original description	4.602	GO:0006468;GO:0005524;GO:0004672	AT5G66850.1	MAPKKK5	mitogen-activated protein kinase kinase kinase 5
16.2	secondary metabolism.phenylpropanoids	orange1.1g038208m|pacid:18106463	weakly similar to ( 120) AT4G35150 | Symbols: | O-methyltransferase family 2 protein | chr4:16726948-16728531 REVERSEweakly similar to ( 195) 7OMT8_MEDSA Isoflavone-7-O-methyltransferase 8 (EC 2.1.1.150) (Isoflavone-O-methyltransferase 8) (7-IOMT-8) - Medicago sativa (Alfalfa)weakly similar to ( 174) loc_os08g35310 12008.m07520 protein isoflavone-7-O-methytransferase 9, putativeMethyltransf_2 no …	4.612	GO:0046983;GO:0008171	AT4G35150.1		O-methyltransferase family protein
10.5.3	cell wall.cell wall proteins.LRR	orange1.1g036320m|pacid:18103476	moderately similar to ( 464) AT4G28380 | Symbols: | leucine-rich repeat family protein | chr4:14039756-14040931 REVERSEweakly similar to ( 107) RPK1_IPONI Receptor-like protein kinase precursor (EC 2.7.11.1) - Ipomoea nil (Japanese morning glory) (Pharbitis nil)moderately similar to ( 337) loc_os06g49100 12006.m09434 protein LRX2, putative, expressed no original description	4.629		AT4G28380.1		Leucine-rich repeat (LRR) family protein
16.1.5	secondary metabolism.isoprenoids.terpenoids	orange1.1g040521m|pacid:18114224	weakly similar to ( 139) AT1G61680 | Symbols: TPS14, ATTPS14 | TPS14 (TERPENE SYNTHASE 14); S-linalool synthase | chr1:22772455-22774687 REVERSEweakly similar to ( 153) DCS1_GOSHI (+)-delta-cadinene synthase (EC 4.2.3.13) (D-cadinene synthase) - Gossypium hirsutum (Upland cotton)weakly similar to ( 118) loc_os02g02930 12002.m05643 protein terpene synthase 2, putative, expressedTerpene_cyclase_pla…	4.636	GO:0016829;GO:0010333;GO:0000287;GO:0008152	AT1G61680.1	ATTPS14;TPS14	terpene synthase 14
29.5	protein.degradation	orange1.1g044808m|pacid:18138725	highly similar to ( 574) AT1G50380 | Symbols: | prolyl oligopeptidase family protein | chr1:18662480-18666185 FORWARDhighly similar to ( 567) loc_os06g51410 12006.m091806 protein protease 2, putative, expressedPtrB PRK10115 Peptidase_S9_N COG1505 Peptidase_S9 no original description	4.645	GO:0008236;GO:0006508;GO:0070008;GO:0004252	AT1G50380.1		Prolyl oligopeptidase family protein
16.1.5	secondary metabolism.isoprenoids.terpenoids	orange1.1g011444m|pacid:18114810	moderately similar to ( 441) AT1G61120 | Symbols: TPS04, GES | TPS04 (TERPENE SYNTHASE 04); (E,E)-geranyllinalool synthase | chr1:22523689-22528598 FORWARDweakly similar to ( 174) KSB_CUCMA Ent-kaurene synthase B, chloroplast precursor (EC 4.2.3.19) (KSB) - Cucurbita maxima (Pumpkin) (Winter squash)moderately similar to ( 207) loc_os04g52230 12004.m10118 protein ent-kaurene synthase B, chloroplas…	4.659	GO:0016829;GO:0010333;GO:0000287	AT1G61120.1	GES;TPS04;TPS4	terpene synthase 04
17.3.1.2.2	hormone metabolism.brassinosteroid.synthesis-degradation.sterols.SMT2	orange1.1g042544m|pacid:18102871	moderately similar to ( 499) AT5G13710 | Symbols: SMT1, CPH | SMT1 (STEROL METHYLTRANSFERASE 1); sterol 24-C-methyltransferase | chr5:4424048-4426866 REVERSEmoderately similar to ( 474) SMT1_ORYSA Cycloartenol-C-24-methyltransferase 1 (EC 2.1.1.41) (24-sterol C-methyltransferase 1) (Sterol C-methyltransferase 1) - Oryza sativa (Rice)moderately similar to ( 474) loc_os07g10600 12007.m28956 protein…	4.688	GO:0008168;GO:0008152;GO:0006694	AT5G13710.1	CPH;SMT1	sterol methyltransferase 1
10.8.1	cell wall.pectin*esterases.PME	orange1.1g040602m|pacid:18104655	very weakly similar to (93.6) PME_PRUPE Pectinesterase PPE8B precursor (EC 3.1.1.11) (Pectin methylesterase) (PE) - Prunus persica (Peach) no original description	4.691	GO:0042545;GO:0030599;GO:0005618;GO:0004857	AT3G43270.1		Plant invertase/pectin methylesterase inhibitor superfamily
30.2.11	signalling.receptor kinases.leucine rich repeat XI	orange1.1g001226m|pacid:18127226	highly similar to ( 575) AT5G63930 | Symbols: | leucine-rich repeat transmembrane protein kinase, putative | chr5:25583006-25586392 FORWARDhighly similar to ( 608) RPK1_IPONI Receptor-like protein kinase precursor (EC 2.7.11.1) - Ipomoea nil (Japanese morning glory) (Pharbitis nil)highly similar to ( 882) loc_os10g06760 12010.m04071 protein receptor-like protein kinase precursor, putative, expres…	4.693	GO:0006468;GO:0005524;GO:0004672;GO:0005515	AT5G63930.1		Leucine-rich repeat protein kinase family protein
30.2.99	signalling.receptor kinases.misc	orange1.1g041830m|pacid:18139590	moderately similar to ( 385) AT3G01840 | Symbols: | protein kinase family protein | chr3:296582-298634 REVERSEweakly similar to ( 105) NORK_MEDTR Nodulation receptor kinase precursor (EC 2.7.11.1) (Does not make infections protein 2) (Symbiosis receptor-like kinase) (MtSYMRK) - Medicago truncatula (Barrel medic)weakly similar to ( 162) loc_os06g41960 12006.m08728 protein protein kinase, putativeP…	4.717	GO:0006468;GO:0004672	AT3G01840.1		Protein kinase superfamily protein
30.1	signalling.phosphorelay	orange1.1g043345m|pacid:18128141	weakly similar to ( 102) AT3G21510 | Symbols: AHP1 | AHP1 (HISTIDINE-CONTAINING PHOSPHOTRANSMITTER 1); histidine phosphotransfer kinase | chr3:7578432-7579537 REVERSE no original description	4.73	GO:0004871;GO:0000160	AT3G21510.1	AHP1	histidine-containing phosphotransmitter 1
20.1.7	stress.biotic.PR-proteins	orange1.1g039130m|pacid:18097513	weakly similar to ( 167) AT2G39430 | Symbols: | disease resistance-responsive protein-related / dirigent protein-related | chr2:16463422-16464390 FORWARDweakly similar to ( 166) loc_os03g17220 12003.m07152 protein dirigent-like protein, expressedDirigent no original description	4.741		AT2G39430.1		Disease resistance-responsive (dirigent-like protein) family protein
30.2.11	signalling.receptor kinases.leucine rich repeat XI	orange1.1g039967m|pacid:18096236	moderately similar to ( 277) AT4G08850 | Symbols: | kinase | chr4:5637467-5640496 REVERSEmoderately similar to ( 232) RPK1_IPONI Receptor-like protein kinase precursor (EC 2.7.11.1) - Ipomoea nil (Japanese morning glory) (Pharbitis nil)moderately similar to ( 259) loc_os10g02970 12010.m03714 protein receptor-like protein kinase precursor, putative no original description	4.742	GO:0005515	AT4G08850.1		Leucine-rich repeat receptor-like protein kinase family protein
29.5.5	protein.degradation.serine protease	orange1.1g036497m|pacid:18130057	moderately similar to ( 342) AT1G47710 | Symbols: | serpin, putative / serine protease inhibitor, putative | chr1:17558271-17560061 FORWARDmoderately similar to ( 282) PRTZ_HORVU Protein Z (Z4) (Major endosperm albumin) - Hordeum vulgare (Barley)moderately similar to ( 284) loc_os03g41438 12003.m09209 protein protein Z, putative, expressedplant_SERPIN SERPIN SERPIN Serpin bacterial_SERPIN ovalbum…	4.757	GO:0005615	AT1G47710.1		Serine protease inhibitor (SERPIN) family protein
20.1.7	stress.biotic.PR-proteins	orange1.1g048809m|pacid:18098034	weakly similar to ( 130) AT4G27190 | Symbols: | disease resistance protein (NBS-LRR class), putative | chr4:13620977-13623934 REVERSEweakly similar to ( 140) loc_os01g72680 12001.m13302 protein disease resistance protein RPS2, putative no original description	4.77	GO:0043531	AT4G27220.1		NB-ARC domain-containing disease resistance protein
30.2.11	signalling.receptor kinases.leucine rich repeat XI	orange1.1g009771m|pacid:18104532	moderately similar to ( 227) AT3G24240 | Symbols: | leucine-rich repeat transmembrane protein kinase, putative | chr3:8780551-8784150 FORWARDweakly similar to ( 199) RPK1_IPONI Receptor-like protein kinase precursor (EC 2.7.11.1) - Ipomoea nil (Japanese morning glory) (Pharbitis nil)moderately similar to ( 231) loc_os10g02970 12010.m03714 protein receptor-like protein kinase precursor, putative n…	4.832	GO:0006468;GO:0004672;GO:0005515	AT2G33170.1		Leucine-rich repeat receptor-like protein kinase family protein
27.3.25	RNA.regulation of transcription.MYB domain transcription factor family	orange1.1g019619m|pacid:18102139	moderately similar to ( 211) AT3G08500 | Symbols: MYB83, AtMYB83 | MYB83 (myb domain protein 83); DNA binding / transcription factor | chr3:2576958-2578072 REVERSEweakly similar to ( 177) MYB3_HORVU Myb-related protein Hv33 - Hordeum vulgare (Barley)moderately similar to ( 208) loc_os12g33070 12012.m07105 protein myb transcription factor, putative, expressed no original description	4.841		AT3G08500.1	AtMYB83;MYB83	myb domain protein 83
29.5	protein.degradation	orange1.1g033261m|pacid:18104566	weakly similar to ( 106) AT1G20380 | Symbols: | prolyl oligopeptidase, putative / prolyl endopeptidase, putative / post-proline cleaving enzyme, putative | chr1:7061665-7065047 FORWARDvery weakly similar to (86.3) loc_os04g47360 12004.m09681 protein prolyl endopeptidase, putative, expressed no original description	4.843	GO:0008236;GO:0006508;GO:0070008;GO:0004252	AT1G20380.1		Prolyl oligopeptidase family protein
29.5.3	protein.degradation.cysteine protease	orange1.1g018781m|pacid:18099643	highly similar to ( 570) AT4G35350 | Symbols: XCP1 | XCP1 (XYLEM CYSTEINE PEPTIDASE 1); cysteine-type endopeptidase/ cysteine-type peptidase | chr4:16810529-16811578 FORWARDmoderately similar to ( 366) ORYA_ORYSA Oryzain alpha chain precursor (EC 3.4.22.-) - Oryza sativa (Rice)moderately similar to ( 473) loc_os01g73980 12001.m150856 protein xylem cysteine proteinase 2 precursor, putative, expres…	4.869	GO:0008234;GO:0006508	AT4G35350.1	XCP1	xylem cysteine peptidase 1
27.3.25	RNA.regulation of transcription.MYB domain transcription factor family	orange1.1g048053m|pacid:18120963	very weakly similar to (95.5) AT5G16770 | Symbols: AtMYB9 | AtMYB9 (myb domain protein 9); DNA binding / transcription factor | chr5:5515209-5516734 FORWARDvery weakly similar to (88.6) MYB1_MAIZE Myb-related protein Zm1 - Zea mays (Maize)very weakly similar to (92.4) loc_os06g11780 12006.m05895 protein MYB92, putative no original description	4.878		AT1G79180.1	ATMYB63;MYB63	myb domain protein 63
29.5.11.4.3.2	protein.degradation.ubiquitin.E3.SCF.FBOX	orange1.1g010633m|pacid:18131752	very weakly similar to (89.7) AT3G58860 | Symbols: | F-box family protein | chr3:21763742-21765306 REVERSE no original description	4.879	GO:0005515	AT5G53840.1		F-box/RNI-like/FBD-like domains-containing protein
20.2.1	stress.abiotic.heat	orange1.1g028798m|pacid:18122586	moderately similar to ( 229) AT4G10250 | Symbols: ATHSP22.0 | ATHSP22.0 | chr4:6370537-6371124 FORWARDmoderately similar to ( 232) HSP41_SOYBN 22.0 kDa class IV heat shock protein precursor - Glycine max (Soybean)weakly similar to ( 169) loc_os04g36750 12004.m08715 protein 22.0 kDa class IV heat shock protein precursor, putative, expressedHSP20 alpha-crystallin-Hsps IbpA no original description	4.886		AT4G10250.1	ATHSP22.0	HSP20-like chaperones superfamily protein
20.2.1	stress.abiotic.heat	orange1.1g028798m|pacid:18122586	moderately similar to ( 229) AT4G10250 | Symbols: ATHSP22.0 | ATHSP22.0 | chr4:6370537-6371124 FORWARDmoderately similar to ( 232) HSP41_SOYBN 22.0 kDa class IV heat shock protein precursor - Glycine max (Soybean)weakly similar to ( 169) loc_os04g36750 12004.m08715 protein 22.0 kDa class IV heat shock protein precursor, putative, expressedHSP20 alpha-crystallin-Hsps IbpA no original description	4.886		AT4G10250.1	ATHSP22.0	HSP20-like chaperones superfamily protein
17.2.3	hormone metabolism.auxin.induced-regulated-responsive-activated	orange1.1g041500m|pacid:18126963	weakly similar to ( 176) AT1G60750 | Symbols: | oxidoreductase | chr1:22362293-22363854 REVERSEweakly similar to ( 122) A115_TOBAC Auxin-induced protein PCNT115 - Nicotiana tabacum (Common tobacco)weakly similar to ( 179) loc_os04g26910 12004.m07816 protein auxin-induced protein PCNT115, putative, expressedTas no original description	4.897		AT1G60690.1		NAD(P)-linked oxidoreductase superfamily protein
29.5.11.4.3.2	protein.degradation.ubiquitin.E3.SCF.FBOX	orange1.1g008452m|pacid:18116969	very weakly similar to (89.4) loc_os07g06500 12007.m05111 protein F-box domain containing protein, expressed no original description	4.904	GO:0005515	AT4G00320.1		F-box/RNI-like superfamily protein
16.2	secondary metabolism.phenylpropanoids	orange1.1g030291m|pacid:18112081	weakly similar to ( 102) AT4G35150 | Symbols: | O-methyltransferase family 2 protein | chr4:16726948-16728531 REVERSEweakly similar to ( 172) 7OMT9_MEDSA Isoflavone-7-O-methyltransferase 9 (EC 2.1.1.150) (Isoflavone-O-methyltransferase 9) (7 IOMT-9) - Medicago sativa (Alfalfa)weakly similar to ( 155) loc_os08g07260 12008.m04864 protein chavicol O-methyltransferase, putativeMethyltransf_2 no origi…	4.918	GO:0008171	AT4G35150.1		O-methyltransferase family protein
16.8.5.1	secondary metabolism.flavonoids.isoflavones.isoflavone reductase	orange1.1g046137m|pacid:18121718	weakly similar to ( 141) AT1G75290 | Symbols: | oxidoreductase, acting on NADH or NADPH | chr1:28253890-28255173 FORWARDweakly similar to ( 147) IFRH_TOBAC Isoflavone reductase homolog A622 (EC 1.3.1.-) - Nicotiana tabacum (Common tobacco)moderately similar to ( 202) loc_os03g15360 12003.m06973 protein leucoanthocyanidin reductase, putativeNmrA no original description	4.927	GO:0050662;GO:0003824	AT1G75290.1		NAD(P)-binding Rossmann-fold superfamily protein
10.6.2	cell wall.degradation.mannan-xylose-arabinose-fucose	orange1.1g047621m|pacid:18094947	highly similar to ( 815) AT5G64570 | Symbols: XYL4, ATBXL4 | XYL4; hydrolase, hydrolyzing O-glycosyl compounds / xylan 1,4-beta-xylosidase | chr5:25810227-25813309 REVERSEmoderately similar to ( 315) XYNB_PRUPE Putative beta-D-xylosidase (EC 3.2.1.-) (PpAz152) (Fragment) - Prunus persica (Peach)highly similar to ( 689) loc_os04g54810 12004.m10373 protein beta-D-xylosidase, putative, expressedGlyc…	4.962	GO:0005975;GO:0004553	AT5G09730.1	ATBX3;ATBXL3;BX3;BXL3;XYL3	beta-xylosidase 3
10.8.1	cell wall.pectin*esterases.PME	orange1.1g008198m|pacid:18097781	highly similar to ( 724) AT3G10720 | Symbols: | pectinesterase, putative | chr3:3354639-3357581 REVERSEmoderately similar to ( 368) PME_PRUPE Pectinesterase PPE8B precursor (EC 3.1.1.11) (Pectin methylesterase) (PE) - Prunus persica (Peach)moderately similar to ( 471) loc_os01g20980 12001.m08582 protein pectinesterase-1 precursor, putative, expressedPectinesterase PemB PMEI no original description	4.976	GO:0004857;GO:0042545;GO:0030599;GO:0005618	AT3G10720.2		Plant invertase/pectin methylesterase inhibitor superfamily
16.1.3.2	secondary metabolism.isoprenoids.tocopherol biosynthesis.homogentisate phytyltransferase	orange1.1g019185m|pacid:18110860	weakly similar to ( 193) AT2G18950 | Symbols: HPT1, TPT1, ATHPT, VTE2 | HPT1 (HOMOGENTISATE PHYTYLTRANSFERASE 1); homogentisate phytyltransferase/ prenyltransferase | chr2:8207491-8210047 FORWARDweakly similar to ( 191) loc_os06g44840 12006.m32130 protein homogentisate geranylgeranyl transferase, putative, expressedubiA no original description	4.981	GO:0016021;GO:0004659	AT2G18950.1	ATHPT;HPT1;TPT1;VTE2	homogentisate phytyltransferase 1
26.9	misc.glutathione S transferases	orange1.1g045149m|pacid:18105230	GST_C_Tau no original description	4.989		AT1G10370.1	ATGSTU17;ERD9;GST30;GST30B	Glutathione S-transferase family protein
30.2.11	signalling.receptor kinases.leucine rich repeat XI	orange1.1g041976m|pacid:18138918	moderately similar to ( 417) AT5G27060 | Symbols: AtRLP53 | AtRLP53 (Receptor Like Protein 53); kinase/ protein binding | chr5:9522534-9525407 REVERSEweakly similar to ( 160) RPK1_IPONI Receptor-like protein kinase precursor (EC 2.7.11.1) - Ipomoea nil (Japanese morning glory) (Pharbitis nil)moderately similar to ( 383) loc_os04g40440 12004.m09026 protein expressed protein no original description	5.005	GO:0005515	AT3G11010.1	AtRLP34;RLP34	receptor like protein 34
10.7	cell wall.modification	orange1.1g041460m|pacid:18131758	moderately similar to ( 331) AT4G13090 | Symbols: | xyloglucan:xyloglucosyl transferase, putative / xyloglucan endotransglycosylase, putative / endo-xyloglucan transferase, putative | chr4:7631535-7632870 REVERSEmoderately similar to ( 255) XTH_WHEAT Probable xyloglucan endotransglucosylase/hydrolase precursor (EC 2.4.1.207) - Triticum aestivum (Wheat)moderately similar to ( 255) loc_os06g13040 1…	5.016	GO:0005975;GO:0004553	AT4G13090.1	XTH2	xyloglucan endotransglucosylase/hydrolase 2
17.2.3	hormone metabolism.auxin.induced-regulated-responsive-activated	orange1.1g041715m|pacid:18116319	moderately similar to ( 220) AT2G04850 | Symbols: | auxin-responsive protein-related | chr2:1704298-1705608 FORWARDweakly similar to ( 168) loc_os03g09850 12003.m06440 protein dopamine beta-monooxygenase, putative, expressed no original description	5.025	GO:0016021	AT2G04850.1		Auxin-responsive family protein
16.2.1.9	secondary metabolism.phenylpropanoids.lignin biosynthesis.COMT	orange1.1g036188m|pacid:18120176	moderately similar to ( 214) AT5G54160 | Symbols: ATOMT1, OMT1 | ATOMT1 (O-METHYLTRANSFERASE 1); caffeate O-methyltransferase/ myricetin 3'-O-methyltransferase/ quercetin 3-O-methyltransferase | chr5:21982075-21984167 FORWARDmoderately similar to ( 219) COMT1_CATRO Caffeic acid 3-O-methyltransferase (EC 2.1.1.68) (S-adenosysl-L-methionine:caffeic acid 3-O-methyltransferase) (COMT) (CAOMT) - Catha…	5.031	GO:0046983;GO:0008171	AT5G54160.1	ATOMT1;OMT1	O-methyltransferase 1
29.5.11.4.3.2	protein.degradation.ubiquitin.E3.SCF.FBOX	orange1.1g046431m|pacid:18122411	very weakly similar to (93.2) AT2G02360 | Symbols: AtPP2-B10 | AtPP2-B10 (Phloem protein 2-B10); carbohydrate binding | chr2:619699-620736 REVERSEweakly similar to ( 102) loc_os02g56800 12002.m10702 protein ATPP2-B2, putative no original description	5.051		AT2G02230.1	AtPP2-B1;PP2-B1	phloem protein 2-B1
20.2.99	stress.abiotic.unspecified	orange1.1g035553m|pacid:18126275	very weakly similar to (87.0) AT2G21840 | Symbols: | protein binding / zinc ion binding | chr2:9307388-9310042 REVERSE no original description	5.051	GO:0055114;GO:0047134	AT2G21840.1		Cysteine/Histidine-rich C1 domain family protein
29.5.11.4.2	protein.degradation.ubiquitin.E3.RING	orange1.1g043807m|pacid:18106348	very weakly similar to (89.0) AT5G27420 | Symbols: | zinc finger (C3HC4-type RING finger) family protein | chr5:9684119-9685225 FORWARDvery weakly similar to (84.7) loc_os04g37740 12004.m08763 protein RING-H2 finger protein ATL5G, putative, expressed no original description	5.066	GO:0008270;GO:0005515	AT5G27420.1	ATL31;CNI1	carbon/nitrogen insensitive 1
29.5.9	protein.degradation.AAA type	orange1.1g011286m|pacid:18113565	moderately similar to ( 409) AT3G50930 | Symbols: BCS1 | BCS1 (CYTOCHROME BC1 SYNTHESIS); ATP binding / ATPase/ nucleoside-triphosphatase/ nucleotide binding | chr3:18929817-18931547 FORWARDmoderately similar to ( 353) loc_os01g42030 12001.m10470 protein mitochondrial chaperone BCS1, putative, expressedAAA no original description	5.074	GO:0005524	AT3G50930.1	BCS1	cytochrome BC1 synthesis
30.2.11	signalling.receptor kinases.leucine rich repeat XI	orange1.1g041632m|pacid:18114943	moderately similar to ( 432) AT3G47570 | Symbols: | leucine-rich repeat transmembrane protein kinase, putative | chr3:17527611-17530748 FORWARDweakly similar to ( 197) PSKR_DAUCA Phytosulfokine receptor precursor (EC 2.7.11.1) (Phytosulfokine LRR receptor kinase) - Daucus carota (Carrot)moderately similar to ( 441) loc_os02g12440 12002.m06492 protein receptor-like protein kinase precursor, putati…	5.098	GO:0006468;GO:0005524;GO:0004672	AT3G47570.1		Leucine-rich repeat protein kinase family protein
20.1.7	stress.biotic.PR-proteins	orange1.1g043910m|pacid:18097762	weakly similar to ( 154) AT5G45200 | Symbols: | disease resistance protein (TIR-NBS-LRR class), putative | chr5:18283967-18290332 REVERSE no original description	5.117		AT5G45200.1		Disease resistance protein (TIR-NBS-LRR class) family
16.1.5	secondary metabolism.isoprenoids.terpenoids	orange1.1g025046m|pacid:18123380	weakly similar to ( 194) AT5G23960 | Symbols: ATTPS21, TPS21 | TPS21 (TERPENE SYNTHASE 21); (-)-E-beta-caryophyllene synthase/ alpha-humulene synthase | chr5:8092969-8095128 FORWARDmoderately similar to ( 230) DCS1_GOSHI (+)-delta-cadinene synthase (EC 4.2.3.13) (D-cadinene synthase) - Gossypium hirsutum (Upland cotton)weakly similar to ( 176) loc_os01g23530 12001.m08826 protein sesquiterpene cyc…	5.156	GO:0016829;GO:0010333;GO:0000287	AT5G23960.2	ATTPS21;TPS21	terpene synthase 21
16.2.1.9	secondary metabolism.phenylpropanoids.lignin biosynthesis.COMT	orange1.1g042267m|pacid:18126564	weakly similar to ( 103) AT5G54160 | Symbols: ATOMT1, OMT1 | ATOMT1 (O-METHYLTRANSFERASE 1); caffeate O-methyltransferase/ myricetin 3'-O-methyltransferase/ quercetin 3-O-methyltransferase | chr5:21982075-21984167 FORWARDweakly similar to ( 113) COMT1_MEDSA Caffeic acid 3-O-methyltransferase (EC 2.1.1.68) (S-adenosysl-L-methionine:caffeic acid 3-O-methyltransferase) (COMT) (CAOMT) - Medicago sati…	5.162	GO:0008171	AT5G54160.1	ATOMT1;OMT1	O-methyltransferase 1
30.2.11	signalling.receptor kinases.leucine rich repeat XI	orange1.1g042227m|pacid:18101876	weakly similar to ( 113) AT1G12460 | Symbols: | leucine-rich repeat transmembrane protein kinase, putative | chr1:4247703-4250444 FORWARDvery weakly similar to (96.7) PSKR_DAUCA Phytosulfokine receptor precursor (EC 2.7.11.1) (Phytosulfokine LRR receptor kinase) - Daucus carota (Carrot)weakly similar to ( 120) loc_os10g33140 12010.m06146 protein hcrVf2 protein, putative, expressed no original des…	5.175	GO:0005515	AT1G12460.1		Leucine-rich repeat protein kinase family protein
16.2	secondary metabolism.phenylpropanoids	orange1.1g043533m|pacid:18104740	weakly similar to ( 102) AT4G35150 | Symbols: | O-methyltransferase family 2 protein | chr4:16726948-16728531 REVERSEmoderately similar to ( 240) 7OMT9_MEDSA Isoflavone-7-O-methyltransferase 9 (EC 2.1.1.150) (Isoflavone-O-methyltransferase 9) (7 IOMT-9) - Medicago sativa (Alfalfa)weakly similar to ( 191) loc_os07g27970 12007.m07070 protein O-methyltransferase ZRP4, putative, expressedMethyltransf…	5.177	GO:0008171	AT4G35150.1		O-methyltransferase family protein
20.2.99	stress.abiotic.unspecified	orange1.1g027536m|pacid:18101630	moderately similar to ( 229) AT1G10460 | Symbols: GLP7 | GLP7 (GERMIN-LIKE PROTEIN 7); manganese ion binding / nutrient reservoir | chr1:3439578-3440231 REVERSEweakly similar to ( 149) NEC1_NICPL Nectarin-1 precursor (EC 1.15.1.1) (Superoxide dismutase [Mn]) - Nicotiana plumbaginifolia (Leadwort-leaved tobacco)moderately similar to ( 210) loc_os03g08150 12003.m06324 protein germin-like protein su…	5.177		AT1G10460.1	GLP7	germin-like protein 7
20.1.7	stress.biotic.PR-proteins	orange1.1g006695m|pacid:18105281	moderately similar to ( 279) AT4G12010 | Symbols: | disease resistance protein (TIR-NBS-LRR class), putative | chr4:7197325-7201393 REVERSEvery weakly similar to (92.4) loc_os01g71106 12001.m97573 protein NBS-LRR disease resistance protein, putative, expressed no original description	5.179		AT4G12010.1		Disease resistance protein (TIR-NBS-LRR class) family
20.1.7	stress.biotic.PR-proteins	orange1.1g043461m|pacid:18128870	weakly similar to ( 147) AT1G72860 | Symbols: | disease resistance protein (TIR-NBS-LRR class), putative | chr1:27417096-27420778 REVERSETIR TIR no original description	5.194	GO:0007165;GO:0005515	AT1G72860.1		Disease resistance protein (TIR-NBS-LRR class) family
20.1.7	stress.biotic.PR-proteins	orange1.1g045709m|pacid:18128853	moderately similar to ( 257) AT4G10780 | Symbols: | disease resistance protein (CC-NBS-LRR class), putative | chr4:6634779-6637457 REVERSEweakly similar to ( 167) loc_os01g57870 12001.m150747 protein disease resistance protein RPS2, putative, expressedNB-ARC no original description	5.219	GO:0005524	AT4G10780.1		LRR and NB-ARC domains-containing disease resistance protein
10.7	cell wall.modification	orange1.1g025808m|pacid:18119275	moderately similar to ( 290) AT4G17030 | Symbols: ATEXLB1, EXPR, AT-EXPR, ATEXPR1, ATHEXP BETA 3.1 | ATEXLB1 (ARABIDOPSIS THALIANA EXPANSIN-LIKE B1) | chr4:9581817-9583181 REVERSEweakly similar to ( 172) EXLB1_ORYSA Expansin-like B1 precursor (OsEXLB1) (Expensin-related 1) (OsEXPR1) (OsaEXPb3.1) - Oryza sativa (Rice)weakly similar to ( 172) loc_os07g31390 12007.m07408 protein expansin-related pro…	5.235		AT4G17030.1	AT-EXPR;ATEXLB1;ATEXPR1;ATHEXP BETA 3.1;EXLB1;EXPR	expansin-like B1
30.2.11	signalling.receptor kinases.leucine rich repeat XI	orange1.1g043099m|pacid:18116905	weakly similar to ( 122) AT3G47090 | Symbols: | leucine-rich repeat transmembrane protein kinase, putative | chr3:17341512-17344645 REVERSEvery weakly similar to (87.8) RPK1_IPONI Receptor-like protein kinase precursor (EC 2.7.11.1) - Ipomoea nil (Japanese morning glory) (Pharbitis nil)weakly similar to ( 143) loc_os11g47180 12011.m08498 protein receptor-like protein kinase precursor, putative, e…	5.238	GO:0006468;GO:0004672	AT3G47090.1		Leucine-rich repeat protein kinase family protein
16.2	secondary metabolism.phenylpropanoids	orange1.1g023384m|pacid:18125364	weakly similar to ( 134) AT4G35160 | Symbols: | O-methyltransferase family 2 protein | chr4:16730989-16732808 REVERSEmoderately similar to ( 260) 7OMT9_MEDSA Isoflavone-7-O-methyltransferase 9 (EC 2.1.1.150) (Isoflavone-O-methyltransferase 9) (7 IOMT-9) - Medicago sativa (Alfalfa)moderately similar to ( 224) loc_os07g27970 12007.m07070 protein O-methyltransferase ZRP4, putative, expressedMethyltr…	5.251	GO:0008171	AT4G35160.1		O-methyltransferase family protein
20.2.1	stress.abiotic.heat	orange1.1g044552m|pacid:18133482	weakly similar to ( 112) AT1G53540 | Symbols: | 17.6 kDa class I small heat shock protein (HSP17.6C-CI) (AA 1-156) | chr1:19980510-19980983 FORWARDweakly similar to ( 120) HSP14_SOYBN 17.5 kDa class I heat shock protein (HSP 17.5-E) - Glycine max (Soybean)weakly similar to ( 109) loc_os03g15960 12003.m101284 protein 17.4 kDa class I heat shock protein 3, putative, expressedHSP20 IbpA alpha-crysta…	5.26		AT1G53540.1		HSP20-like chaperones superfamily protein
20.2.1	stress.abiotic.heat	orange1.1g044552m|pacid:18133482	weakly similar to ( 112) AT1G53540 | Symbols: | 17.6 kDa class I small heat shock protein (HSP17.6C-CI) (AA 1-156) | chr1:19980510-19980983 FORWARDweakly similar to ( 120) HSP14_SOYBN 17.5 kDa class I heat shock protein (HSP 17.5-E) - Glycine max (Soybean)weakly similar to ( 109) loc_os03g15960 12003.m101284 protein 17.4 kDa class I heat shock protein 3, putative, expressedHSP20 IbpA alpha-crysta…	5.26		AT1G53540.1		HSP20-like chaperones superfamily protein
20.1.7	stress.biotic.PR-proteins	orange1.1g046123m|pacid:18115120	very weakly similar to (84.7) AT4G19510 | Symbols: | disease resistance protein (TIR-NBS-LRR class), putative | chr4:10633805-10637841 FORWARD no original description	5.327		AT4G19510.2		Disease resistance protein (TIR-NBS-LRR class)
30.2.19	signalling.receptor kinases.legume-lectin	orange1.1g042239m|pacid:18097712	weakly similar to ( 106) AT5G03140 | Symbols: | lectin protein kinase family protein | chr5:737750-739885 REVERSEweakly similar to ( 108) loc_os06g17490 12006.m06461 protein protein kinase, putative, expressedLectin_legB no original description	5.355	GO:0030246	AT3G55550.1		Concanavalin A-like lectin protein kinase family protein
10.8.1	cell wall.pectin*esterases.PME	orange1.1g009418m|pacid:18125933	moderately similar to ( 438) AT5G20860 | Symbols: | pectinesterase family protein | chr5:7076890-7079077 REVERSEmoderately similar to ( 381) PME2_CITSI Pectinesterase-2 precursor (EC 3.1.1.11) (Pectin methylesterase) (PE) - Citrus sinensis (Sweet orange)moderately similar to ( 358) loc_os07g47830 12007.m08998 protein pectinesterase-1 precursor, putative, expressedPectinesterase PemB PMEI no origi…	5.396	GO:0004857;GO:0042545;GO:0030599;GO:0005618	AT5G20860.1		Plant invertase/pectin methylesterase inhibitor superfamily
10.6.3	cell wall.degradation.pectate lyases and polygalacturonases	orange1.1g040748m|pacid:18137247	highly similar to ( 613) AT1G02460 | Symbols: | glycoside hydrolase family 28 protein / polygalacturonase (pectinase) family protein | chr1:504897-507099 REVERSEmoderately similar to ( 293) PGLR_ACTCH Polygalacturonase precursor (EC 3.2.1.15) (PG) (Pectinase) - Actinidia chinensis (Kiwi) (Yangtao)highly similar to ( 521) loc_os05g20020 12005.m06402 protein polygalacturonase precursor, putative, e…	5.401	GO:0005975;GO:0004650	AT1G02460.1		Pectin lyase-like superfamily protein
16.2.1.9	secondary metabolism.phenylpropanoids.lignin biosynthesis.COMT	orange1.1g036971m|pacid:18126563	weakly similar to ( 195) AT5G54160 | Symbols: ATOMT1, OMT1 | ATOMT1 (O-METHYLTRANSFERASE 1); caffeate O-methyltransferase/ myricetin 3'-O-methyltransferase/ quercetin 3-O-methyltransferase | chr5:21982075-21984167 FORWARDmoderately similar to ( 206) COMT1_CATRO Caffeic acid 3-O-methyltransferase (EC 2.1.1.68) (S-adenosysl-L-methionine:caffeic acid 3-O-methyltransferase) (COMT) (CAOMT) - Catharant…	5.401	GO:0046983;GO:0008171	AT5G54160.1	ATOMT1;OMT1	O-methyltransferase 1
20.1.7	stress.biotic.PR-proteins	orange1.1g045634m|pacid:18117370	weakly similar to ( 149) AT5G36930 | Symbols: | disease resistance protein (TIR-NBS-LRR class), putative | chr5:14567771-14571916 REVERSETIR TIR NB-ARC no original description	5.406	GO:0007165;GO:0005515;GO:0043531	AT5G17680.1		disease resistance protein (TIR-NBS-LRR class); putative
10.6.2	cell wall.degradation.mannan-xylose-arabinose-fucose	orange1.1g004190m|pacid:18136638	nearly identical (1221) AT1G02640 | Symbols: BXL2, ATBXL2 | BXL2 (BETA-XYLOSIDASE 2); hydrolase, hydrolyzing O-glycosyl compounds | chr1:564293-567580 FORWARDhighly similar to ( 652) XYNB_PRUPE Putative beta-D-xylosidase (EC 3.2.1.-) (PpAz152) (Fragment) - Prunus persica (Peach)highly similar to ( 849) loc_os04g54810 12004.m10373 protein beta-D-xylosidase, putative, expressedGlyco_hydro_3_C Glyco…	5.417	GO:0005975;GO:0004553	AT1G02640.1	ATBXL2;BXL2	beta-xylosidase 2
20.1.7	stress.biotic.PR-proteins	orange1.1g047959m|pacid:18109337	weakly similar to ( 106) AT1G53350 | Symbols: | ATP binding | chr1:19903899-19907515 FORWARDvery weakly similar to (90.1) loc_os08g32880 12008.m07280 protein disease resistance protein RPM1, putative no original description	5.421	GO:0043531	AT5G43470.1	HRT;RCY1;RPP8	Disease resistance protein (CC-NBS-LRR class) family
30.11	signalling.light	orange1.1g036480m|pacid:18134593	very weakly similar to (93.6) loc_os04g04410 12004.m05747 protein conserved hypothetical protein no original description	5.438
26.12	misc.peroxidases	orange1.1g020635m|pacid:18105752	moderately similar to ( 340) AT2G39040 | Symbols: | peroxidase, putative | chr2:16299463-16301173 REVERSEmoderately similar to ( 298) PER1_ORYSA Peroxidase 1 precursor (EC 1.11.1.7) - Oryza sativa (Rice)moderately similar to ( 317) loc_os06g46799 12006.m09205 protein peroxidase 39 precursor, putative, expressedsecretory_peroxidase plant_peroxidase peroxidase no original description	5.46	GO:0055114;GO:0020037;GO:0006979;GO:0004601	AT2G39040.1		Peroxidase superfamily protein
29.5.3	protein.degradation.cysteine protease	orange1.1g018649m|pacid:18091556	highly similar to ( 535) AT1G20850 | Symbols: XCP2 | XCP2 (xylem cysteine peptidase 2); cysteine-type peptidase/ peptidase | chr1:7252208-7253537 FORWARDmoderately similar to ( 363) CYSEP_PHAVU Vignain precursor (EC 3.4.22.-) (Bean endopeptidase) (Cysteine proteinase EP-C1) - Phaseolus vulgaris (Kidney bean) (French bean)moderately similar to ( 465) loc_os05g01810 12005.m04717 protein xylem cyste…	5.471	GO:0008234;GO:0006508	AT1G20850.1	XCP2	xylem cysteine peptidase 2
30.5	signalling.G-proteins	orange1.1g031880m|pacid:18112798	moderately similar to ( 276) AT5G45970 | Symbols: ARAC2, ROP7, ATRAC2, ATROP7 | ARAC2 (ARABIDOPSIS RAC-LIKE 2); GTP binding | chr5:18643761-18645758 FORWARDmoderately similar to ( 279) RAC13_GOSHI Rac-like GTP-binding protein RAC13 - Gossypium hirsutum (Upland cotton)moderately similar to ( 279) loc_os02g20850 12002.m07327 protein rac-like GTP-binding protein 7, putative, expressedRop_like Rho RH…	5.472	GO:0007264;GO:0005525	AT5G45970.1	ARAC2;ATRAC2;ATROP7;RAC2;ROP7	RAC-like 2
16.1.1.1	secondary metabolism.isoprenoids.non-mevalonate pathway.DXS	orange1.1g041265m|pacid:18104137	moderately similar to ( 345) AT4G15560 | Symbols: CLA1, DEF, CLA, DXS, DXPS2 | CLA1 (CLOROPLASTOS ALTERADOS 1); 1-deoxy-D-xylulose-5-phosphate synthase | chr4:8884218-8887254 FORWARDmoderately similar to ( 336) DXS_CAPAN Probable 1-deoxy-D-xylulose-5-phosphate synthase, chloroplast precursor (EC 2.2.1.7) (1-deoxyxylulose-5-phosphate synthase) (DXP synthase) (DXPS) (CapTKT2) - Capsicum annuum (Bel…	5.489	GO:0016114;GO:0008661	AT4G15560.1	CLA;CLA1;DEF;DXPS2;DXS	Deoxyxylulose-5-phosphate synthase
16.1.3.2	secondary metabolism.isoprenoids.tocopherol biosynthesis.homogentisate phytyltransferase	orange1.1g048334m|pacid:18101309	weakly similar to ( 126) AT2G18950 | Symbols: HPT1, TPT1, ATHPT, VTE2 | HPT1 (HOMOGENTISATE PHYTYLTRANSFERASE 1); homogentisate phytyltransferase/ prenyltransferase | chr2:8207491-8210047 FORWARDweakly similar to ( 147) loc_os06g43880 12006.m08918 protein homogentisic acid geranylgeranyl transferase, putative, expressedubiA no original description	5.501	GO:0016021;GO:0004659	AT2G18950.1	ATHPT;HPT1;TPT1;VTE2	homogentisate phytyltransferase 1
20.2.3	stress.abiotic.drought/salt	orange1.1g006258m|pacid:18102246	highly similar to ( 700) AT3G54510 | Symbols: | early-responsive to dehydration protein-related / ERD protein-related | chr3:20180339-20183220 FORWARDhighly similar to ( 565) loc_os01g72210 12001.m150845 protein HYP1, putative, expressedCOG5594 DUF221 no original description	5.509	GO:0016020	AT3G54510.2		Early-responsive to dehydration stress protein (ERD4)
30.2.11	signalling.receptor kinases.leucine rich repeat XI	orange1.1g010703m|pacid:18096057	moderately similar to ( 250) AT3G47570 | Symbols: | leucine-rich repeat transmembrane protein kinase, putative | chr3:17527611-17530748 FORWARDweakly similar to ( 156) PSKR_DAUCA Phytosulfokine receptor precursor (EC 2.7.11.1) (Phytosulfokine LRR receptor kinase) - Daucus carota (Carrot)moderately similar to ( 244) loc_os02g12400 12002.m06488 protein receptor-like protein kinase precursor, putati…	5.516	GO:0006468;GO:0004672	AT3G47570.1		Leucine-rich repeat protein kinase family protein
26.12	misc.peroxidases	orange1.1g035963m|pacid:18133514	moderately similar to ( 318) AT1G30870 | Symbols: | cationic peroxidase, putative | chr1:10991535-10992885 FORWARDmoderately similar to ( 237) PER2_ARAHY Cationic peroxidase 2 precursor (EC 1.11.1.7) (PNPC2) - Arachis hypogaea (Peanut)moderately similar to ( 300) loc_os07g31610 12007.m07429 protein peroxidase 7 precursor, putative, expressedsecretory_peroxidase plant_peroxidase peroxidase no orig…	5.516	GO:0055114;GO:0020037;GO:0006979;GO:0004601	AT1G30870.1		Peroxidase superfamily protein
30.5	signalling.G-proteins	orange1.1g035621m|pacid:18113501	weakly similar to ( 134) AT3G49180 | Symbols: RID3 | RID3 (ROOT INITIATION DEFECTIVE 3); nucleotide binding | chr3:18229810-18231874 FORWARDweakly similar to ( 166) loc_os09g30090 12009.m06160 protein WD40-like, putativeWD40 no original description	5.589	GO:0005515	AT3G49180.1	RID3	Transducin/WD40 repeat-like superfamily protein
29.5.1	protein.degradation.subtilases	orange1.1g044578m|pacid:18127860	nearly identical (1071) AT5G51750 | Symbols: ATSBT1.3, SBT1.3 | ATSBT1.3 (ARABIDOPSIS THALIANA SUBTILASE 1.3); identical protein binding / serine-type endopeptidase | chr5:21020266-21022608 FORWARDhighly similar to ( 975) loc_os04g48416 12004.m101731 protein subtilisin-like protease precursor, putative, expressedPA_subtilisin_like PA no original description	5.594	GO:0006508;GO:0004252	AT5G51750.1	ATSBT1.3;SBT1.3	subtilase 1.3
30.2.11	signalling.receptor kinases.leucine rich repeat XI	orange1.1g042476m|pacid:18107242	weakly similar to ( 184) AT2G34930 | Symbols: | disease resistance family protein | chr2:14737169-14739886 REVERSEweakly similar to ( 115) RPK1_IPONI Receptor-like protein kinase precursor (EC 2.7.11.1) - Ipomoea nil (Japanese morning glory) (Pharbitis nil)moderately similar to ( 215) loc_os02g17400 12002.m06983 protein conserved hypothetical protein no original description	5.602	GO:0005515	AT2G34930.1		disease resistance family protein / LRR family protein
29.5.3	protein.degradation.cysteine protease	orange1.1g018958m|pacid:18128486	moderately similar to ( 349) AT3G49340 | Symbols: | cysteine proteinase, putative | chr3:18293347-18294577 REVERSEmoderately similar to ( 298) CYSP2_HORVU Cysteine proteinase EP-B 2 precursor (EC 3.4.22.-) - Hordeum vulgare (Barley)moderately similar to ( 327) loc_os04g13090 12004.m06549 protein vignain precursor, putativePeptidase_C1A Peptidase_C1 Pept_C1 Peptidase_C1A_CathepsinB Peptidase_C1 Pe…	5.603	GO:0008234;GO:0006508	AT3G49340.1		Cysteine proteinases superfamily protein
20.1.7	stress.biotic.PR-proteins	orange1.1g045458m|pacid:18091012	highly similar to ( 521) AT5G17680 | Symbols: | disease resistance protein (TIR-NBS-LRR class), putative | chr5:5822999-5827153 FORWARDweakly similar to ( 140) loc_os01g15580 12001.m08156 protein disease resistance protein RGA2, putative, expressedNB-ARC no original description	5.605	GO:0005515;GO:0043531	AT5G17680.1		disease resistance protein (TIR-NBS-LRR class); putative
20.1.2	stress.biotic.receptors	orange1.1g037850m|pacid:18120978	weakly similar to ( 146) AT2G20142 | Symbols: | transmembrane receptor | chr2:8695387-8696566 FORWARD no original description	5.608		AT2G20142.1		Toll-Interleukin-Resistance (TIR) domain family protein
20.1.7	stress.biotic.PR-proteins	orange1.1g000202m|pacid:18124503	moderately similar to ( 318) AT4G11170 | Symbols: | disease resistance protein (TIR-NBS-LRR class), putative | chr4:6811127-6817130 FORWARDmoderately similar to ( 229) loc_os01g57870 12001.m150747 protein disease resistance protein RPS2, putative, expressedNB-ARC TIR TIR no original description	5.627	GO:0007165;GO:0005515;GO:0043531	AT5G17680.1		disease resistance protein (TIR-NBS-LRR class); putative
10.8.1	cell wall.pectin*esterases.PME	orange1.1g035494m|pacid:18126007	moderately similar to ( 238) AT2G26450 | Symbols: | pectinesterase family protein | chr2:11251279-11253446 FORWARDweakly similar to ( 181) PME3_PHAVU Pectinesterase-3 precursor (EC 3.1.1.11) (Pectin methylesterase 3) (PE 3) - Phaseolus vulgaris (Kidney bean) (French bean)moderately similar to ( 215) loc_os08g34910 12008.m07480 protein pectinesterase-3 precursor, putative, expressedPectinesterase …	5.631	GO:0042545;GO:0030599;GO:0005618	AT2G26450.1		Plant invertase/pectin methylesterase inhibitor superfamily
16.1	secondary metabolism.simple phenols	orange1.1g008109m|pacid:18097364	highly similar to ( 874) AT5G60020 | Symbols: LAC17, ATLAC17 | LAC17 (laccase 17); laccase | chr5:24168072-24170223 FORWARDweakly similar to ( 192) ASO_CUCSA L-ascorbate oxidase precursor (EC 1.10.3.3) (Ascorbase) (ASO) - Cucumis sativus (Cucumber)highly similar to ( 819) loc_os01g62480 12001.m12370 protein L-ascorbate oxidase precursor, putative, expressedCu-oxidase_3 Cu-oxidase Cu-oxidase_2 Suf…	5.637	GO:0055114;GO:0016491;GO:0005507	AT5G60020.1	ATLAC17;LAC17	laccase 17
30.2.11	signalling.receptor kinases.leucine rich repeat XI	orange1.1g045649m|pacid:18128803	moderately similar to ( 478) AT4G08850 | Symbols: | kinase | chr4:5637467-5640496 REVERSEmoderately similar to ( 329) RPK1_IPONI Receptor-like protein kinase precursor (EC 2.7.11.1) - Ipomoea nil (Japanese morning glory) (Pharbitis nil)moderately similar to ( 378) loc_os10g02970 12010.m03714 protein receptor-like protein kinase precursor, putative no original description	5.638	GO:0005515	AT4G08850.1		Leucine-rich repeat receptor-like protein kinase family protein
17.8.1	hormone metabolism.salicylic acid.synthesis-degradation	orange1.1g017702m|pacid:18113399	moderately similar to ( 309) AT5G38780 | Symbols: | S-adenosyl-L-methionine:carboxyl methyltransferase family protein | chr5:15530085-15531463 FORWARDweakly similar to ( 200) BAMT_ANTMA Benzoate carboxyl methyltransferase (EC 2.1.1.-) (S-adenosyl-L-methionine:benzoic acid carboxyl methyltransferase) - Antirrhinum majus (Garden snapdragon)weakly similar to ( 185) loc_os04g57090 12004.m10595 protei…	5.639	GO:0008168	AT5G38780.1		S-adenosyl-L-methionine-dependent methyltransferases superfamily protein
20.2.99	stress.abiotic.unspecified	orange1.1g027725m|pacid:18135844	moderately similar to ( 313) AT3G62020 | Symbols: GLP10 | GLP10 (GERMIN-LIKE PROTEIN 10); manganese ion binding / nutrient reservoir | chr3:22971443-22972192 REVERSEmoderately similar to ( 273) RHRE_PEA Rhicadhesin receptor precursor (Germin-like protein) - Pisum sativum (Garden pea)moderately similar to ( 290) loc_os05g19670 12005.m06370 protein rhicadhesin receptor precursor, putative, expresse…	5.641		AT3G62020.1	GLP10	germin-like protein 10
30.2.11	signalling.receptor kinases.leucine rich repeat XI	orange1.1g045571m|pacid:18110476	weakly similar to ( 139) AT4G20140 | Symbols: GSO1 | GSO1 (GASSHO1); ATP binding / protein binding / protein kinase/ protein serine/threonine kinase/ protein tyrosine kinase | chr4:10884220-10888045 FORWARDweakly similar to ( 129) RPK1_IPONI Receptor-like protein kinase precursor (EC 2.7.11.1) - Ipomoea nil (Japanese morning glory) (Pharbitis nil)weakly similar to ( 144) loc_os06g38490 12006.m083…	5.647	GO:0005515	AT1G17230.1		Leucine-rich receptor-like protein kinase family protein
20.1.7	stress.biotic.PR-proteins	orange1.1g018478m|pacid:18113176	very weakly similar to (93.2) AT3G14460 | Symbols: | disease resistance protein (NBS-LRR class), putative | chr3:4851990-4856264 REVERSE no original description	5.653		AT3G14460.1		LRR and NB-ARC domains-containing disease resistance protein
10.2.1	cell wall.cellulose synthesis.cellulose synthase	orange1.1g002020m|pacid:18112308	nearly identical (1708) AT4G18780 | Symbols: CESA8, IRX1, ATCESA8, LEW2 | IRX1 (IRREGULAR XYLEM 1); cellulose synthase/ transferase, transferring glycosyl groups | chr4:10312846-10316719 REVERSEnearly identical (1573) loc_os01g54620 12001.m11625 protein CESA4 - cellulose synthase, expressedCellulose_synt no original description	5.655	GO:0030244;GO:0016760;GO:0016020	AT4G18780.1	ATCESA8;CESA8;IRX1;LEW2	cellulose synthase family protein
29.5.11.4.3.2	protein.degradation.ubiquitin.E3.SCF.FBOX	orange1.1g037927m|pacid:18109749	weakly similar to ( 105) AT3G23880 | Symbols: | F-box family protein | chr3:8622061-8623155 REVERSEvery weakly similar to (86.3) loc_os09g30180 12009.m060008 protein F-box protein interaction domain containing protein, expressed no original description	5.671	GO:0005515	AT3G23880.1		F-box and associated interaction domains-containing protein
10.3.2	cell wall.hemicellulose synthesis.glucuronoxylan	orange1.1g007705m|pacid:18091439	highly similar to ( 811) AT4G33330 | Symbols: PGSIP3 | transferase, transferring glycosyl groups | chr4:16059754-16063061 REVERSEhighly similar to ( 619) loc_os03g08600 12003.m34803 protein transferase, transferring glycosyl groups, putative, expressedGlyco_transf_8 no original description	5.676	GO:0016757;GO:0045492;GO:0015020;GO:0009834;GO:0005794	AT4G33330.1	GUX2;PGSIP3	plant glycogenin-like starch initiation protein 3
30.2.11	signalling.receptor kinases.leucine rich repeat XI	orange1.1g048006m|pacid:18104775	moderately similar to ( 406) AT2G34930 | Symbols: | disease resistance family protein | chr2:14737169-14739886 REVERSEweakly similar to ( 178) RPK1_IPONI Receptor-like protein kinase precursor (EC 2.7.11.1) - Ipomoea nil (Japanese morning glory) (Pharbitis nil)moderately similar to ( 447) loc_os08g42840 12008.m08262 protein leucine-rich repeat receptor protein kinase EXS precursor, putative, expr…	5.677	GO:0005515	AT2G34930.1		disease resistance family protein / LRR family protein
20.1.7	stress.biotic.PR-proteins	orange1.1g037969m|pacid:18103043	very weakly similar to (88.2) AT4G27220 | Symbols: | disease resistance protein (NBS-LRR class), putative | chr4:13633953-13636712 REVERSEweakly similar to ( 113) loc_os11g29090 12011.m06821 protein NB-ARC domain containing protein no original description	5.688		AT4G27220.1		NB-ARC domain-containing disease resistance protein
26.12	misc.peroxidases	orange1.1g020951m|pacid:18139265	moderately similar to ( 311) AT5G05340 | Symbols: | peroxidase, putative | chr5:1579142-1580819 REVERSEmoderately similar to ( 317) PER1_ARAHY Cationic peroxidase 1 precursor (EC 1.11.1.7) (PNPC1) - Arachis hypogaea (Peanut)moderately similar to ( 335) loc_os11g02130 12011.m04413 protein peroxidase 52 precursor, putative, expressedsecretory_peroxidase plant_peroxidase peroxidase ascorbate_peroxid…	5.694	GO:0055114;GO:0020037;GO:0006979;GO:0004601	AT5G05340.1		Peroxidase superfamily protein
20.1.7	stress.biotic.PR-proteins	orange1.1g039731m|pacid:18106775	weakly similar to ( 147) AT4G12010 | Symbols: | disease resistance protein (TIR-NBS-LRR class), putative | chr4:7197325-7201393 REVERSETIR TIR no original description	5.696	GO:0007165;GO:0005515	AT4G12010.1		Disease resistance protein (TIR-NBS-LRR class) family
30.2.11	signalling.receptor kinases.leucine rich repeat XI	orange1.1g001738m|pacid:18106743	highly similar to ( 725) AT3G47570 | Symbols: | leucine-rich repeat transmembrane protein kinase, putative | chr3:17527611-17530748 FORWARDmoderately similar to ( 357) RPK1_IPONI Receptor-like protein kinase precursor (EC 2.7.11.1) - Ipomoea nil (Japanese morning glory) (Pharbitis nil)highly similar to ( 703) loc_os01g05870 12001.m07218 protein receptor-like protein kinase precursor, putative, ex…	5.733	GO:0005515;GO:0006468;GO:0005524;GO:0004672	AT3G47570.1		Leucine-rich repeat protein kinase family protein
16.1.5	secondary metabolism.isoprenoids.terpenoids	orange1.1g012005m|pacid:18131237	moderately similar to ( 313) AT5G23960 | Symbols: ATTPS21, TPS21 | TPS21 (TERPENE SYNTHASE 21); (-)-E-beta-caryophyllene synthase/ alpha-humulene synthase | chr5:8092969-8095128 FORWARDmoderately similar to ( 395) DCS1_GOSHI (+)-delta-cadinene synthase (EC 4.2.3.13) (D-cadinene synthase) - Gossypium hirsutum (Upland cotton)moderately similar to ( 282) loc_os08g04500 12008.m04593 protein terpene s…	5.751	GO:0016829;GO:0010333;GO:0008152;GO:0000287	AT5G23960.2	ATTPS21;TPS21	terpene synthase 21
26.9	misc.glutathione S transferases	orange1.1g041800m|pacid:18111196	moderately similar to ( 239) AT2G29420 | Symbols: ATGSTU7, GST25 | ATGSTU7 (ARABIDOPSIS THALIANA GLUTATHIONE S-TRANSFERASE TAU 7); glutathione transferase | chr2:12618111-12618871 REVERSEmoderately similar to ( 216) GSTX6_SOYBN Probable glutathione S-transferase (EC 2.5.1.18) (Heat shock protein 26A) (G2-4) - Glycine max (Soybean)weakly similar to ( 196) loc_os09g29200 12009.m06071 protein glutat…	5.768	GO:0005515	AT2G29420.1	ATGSTU7;GST25;GSTU7	glutathione S-transferase tau 7
10.2.2	cell wall.cellulose synthesis.COBRA	orange1.1g038127m|pacid:18133742	highly similar to ( 627) AT5G15630 | Symbols: COBL4, IRX6 | IRX6 | chr5:5084842-5086545 FORWARDhighly similar to ( 600) COBL5_ORYSA COBRA-like 5 protein precursor (Protein BRITTLE CULM1) - Oryza sativa (Rice)highly similar to ( 600) loc_os03g30250 12003.m08287 protein phytochelatin synthetase-like conserved region family protein, expressedPhytochel_synth no original description	5.805	GO:0031225;GO:0016049;GO:0010215	AT5G15630.1	COBL4;IRX6	COBRA-like extracellular glycosyl-phosphatidyl inositol-anchored protein family
10.5.2	cell wall.cell wall proteins.proline rich proteins	orange1.1g043343m|pacid:18128667	weakly similar to ( 153) AT4G38770 | Symbols: PRP4, ATPRP4 | PRP4 (PROLINE-RICH PROTEIN 4) | chr4:18097009-18098448 REVERSEvery weakly similar to (92.4) loc_os10g05750 12010.m03978 protein proline-rich protein, putative, expressedDUF1210 no original description	5.813		AT4G38770.1	ATPRP4;PRP4	proline-rich protein 4
20.1.7	stress.biotic.PR-proteins	orange1.1g003639m|pacid:18137828	weakly similar to ( 158) AT4G27190 | Symbols: | disease resistance protein (NBS-LRR class), putative | chr4:13620977-13623934 REVERSEweakly similar to ( 159) loc_os11g29090 12011.m06821 protein NB-ARC domain containing protein no original description	5.818	GO:0043531	AT4G27220.1		NB-ARC domain-containing disease resistance protein
20.2.3	stress.abiotic.drought/salt	orange1.1g020979m|pacid:18093310	moderately similar to ( 426) AT4G02900 | Symbols: | early-responsive to dehydration protein-related / ERD protein-related | chr4:1284066-1287747 FORWARDmoderately similar to ( 389) loc_os05g32720 12005.m07505 protein ERD4 protein, putative, expressedDUF221 COG5594 no original description	5.845	GO:0016020	AT4G02900.1		ERD (early-responsive to dehydration stress) family protein
10.8.1	cell wall.pectin*esterases.PME	orange1.1g039887m|pacid:18135752	weakly similar to ( 181) AT5G47500 | Symbols: | pectinesterase family protein | chr5:19271262-19272845 REVERSEweakly similar to ( 124) PME3_CITSI Pectinesterase-3 precursor (EC 3.1.1.11) (Pectin methylesterase 3) (PE 3) - Citrus sinensis (Sweet orange)moderately similar to ( 219) loc_os12g37660 12012.m07551 protein pectinesterase precursor, putative, expressedPectinesterase PemB no original descr…	5.878	GO:0042545;GO:0030599;GO:0005618	AT5G47500.1		Pectin lyase-like superfamily protein
29.5.9	protein.degradation.AAA type	orange1.1g024362m|pacid:18113563	weakly similar to ( 137) AT3G50930 | Symbols: BCS1 | BCS1 (CYTOCHROME BC1 SYNTHESIS); ATP binding / ATPase/ nucleoside-triphosphatase/ nucleotide binding | chr3:18929817-18931547 FORWARDweakly similar to ( 133) loc_os01g42030 12001.m10470 protein mitochondrial chaperone BCS1, putative, expressed no original description	5.887		AT3G50930.1	BCS1	cytochrome BC1 synthesis
30.2.11	signalling.receptor kinases.leucine rich repeat XI	orange1.1g017912m|pacid:18101992	moderately similar to ( 426) AT3G20820 | Symbols: | leucine-rich repeat family protein | chr3:7280930-7282027 FORWARDweakly similar to ( 125) RPK1_IPONI Receptor-like protein kinase precursor (EC 2.7.11.1) - Ipomoea nil (Japanese morning glory) (Pharbitis nil)moderately similar to ( 390) loc_os08g39550 12008.m07936 protein polygalacturonase inhibitor 2 precursor, putative, expressed no original d…	5.893	GO:0005515	AT3G20820.1		Leucine-rich repeat (LRR) family protein
16.1.5	secondary metabolism.isoprenoids.terpenoids	orange1.1g040006m|pacid:18123390	very weakly similar to (97.8) AT1G70080 | Symbols: | terpene synthase/cyclase family protein | chr1:26394669-26397565 REVERSEweakly similar to ( 117) DCS1_GOSHI (+)-delta-cadinene synthase (EC 4.2.3.13) (D-cadinene synthase) - Gossypium hirsutum (Upland cotton)very weakly similar to (94.7) loc_os03g22620 12003.m07663 protein terpene synthase 7, putative, expressedTerpene_cyclase_plant_C1 Terpene_…	5.959	GO:0016829;GO:0010333;GO:0000287	AT1G70080.1		Terpenoid cyclases/Protein prenyltransferases superfamily protein
17.2.3	hormone metabolism.auxin.induced-regulated-responsive-activated	orange1.1g019892m|pacid:18136229	moderately similar to ( 352) AT3G61750 | Symbols: | auxin-responsive protein -related | chr3:22857897-22859254 REVERSEmoderately similar to ( 346) loc_os01g48850 12001.m11074 protein dopamine beta-monooxygenase, putative, expressedB561 no original description	5.977	GO:0016021	AT3G61750.1		Cytochrome b561/ferric reductase transmembrane with DOMON related domain
20.1.7	stress.biotic.PR-proteins	orange1.1g048813m|pacid:18115092	moderately similar to ( 402) AT5G63020 | Symbols: | disease resistance protein (CC-NBS-LRR class), putative | chr5:25283252-25286002 REVERSEmoderately similar to ( 312) loc_os01g57870 12001.m150747 protein disease resistance protein RPS2, putative, expressedNB-ARC no original description	6.003	GO:0005524;GO:0005515;GO:0043531	AT4G10780.1		LRR and NB-ARC domains-containing disease resistance protein
30.2.11	signalling.receptor kinases.leucine rich repeat XI	orange1.1g044860m|pacid:18116990	weakly similar to ( 144) AT3G11080 | Symbols: AtRLP35 | AtRLP35 (Receptor Like Protein 35); kinase/ protein binding | chr3:3470481-3473312 FORWARDweakly similar to ( 123) RPK1_IPONI Receptor-like protein kinase precursor (EC 2.7.11.1) - Ipomoea nil (Japanese morning glory) (Pharbitis nil)weakly similar to ( 146) loc_os11g29790 12011.m06888 protein receptor-like protein kinase precursor, putative …	6.019	GO:0005515	AT3G49670.1	BAM2	Leucine-rich receptor-like protein kinase family protein
30.2.11	signalling.receptor kinases.leucine rich repeat XI	orange1.1g046055m|pacid:18092255	highly similar to ( 610) AT1G75820 | Symbols: CLV1, FAS3, FLO5 | CLV1 (CLAVATA 1); ATP binding / kinase/ protein serine/threonine kinase/ receptor signaling protein serine/threonine kinase | chr1:28463631-28466652 REVERSEmoderately similar to ( 236) RPK1_IPONI Receptor-like protein kinase precursor (EC 2.7.11.1) - Ipomoea nil (Japanese morning glory) (Pharbitis nil)moderately similar to ( 467) lo…	6.031	GO:0005515	AT1G75820.1	ATCLV1;CLV1;FAS3;FLO5	Leucine-rich receptor-like protein kinase family protein
27.3.25	RNA.regulation of transcription.MYB domain transcription factor family	orange1.1g024441m|pacid:18110553	moderately similar to ( 283) AT4G12350 | Symbols: MYB42, AtMYB42 | MYB42 (myb domain protein 42); transcription factor | chr4:7324912-7326636 FORWARDmoderately similar to ( 291) ODO1_PETHY ODORANT1 protein (MYB-like protein ODO1) - Petunia hybrida (Petunia)moderately similar to ( 264) loc_os09g36250 12009.m06574 protein odorant 1 protein, putative, expressed no original description	6.049		AT4G12350.1	AtMYB42;MYB42	myb domain protein 42
16.4.1	secondary metabolism.N misc.alkaloid-like	orange1.1g048019m|pacid:18128340	moderately similar to ( 393) AT2G20340 | Symbols: | tyrosine decarboxylase, putative | chr2:8779804-8782490 FORWARDmoderately similar to ( 429) TYDC3_PETCR Tyrosine decarboxylase 3 (EC 4.1.1.25) - Petroselinum crispum (Parsley) (Petroselinum hortense)moderately similar to ( 408) loc_os10g26110 12010.m05554 protein tyrosine decarboxylase 4, putative, expressedPyridoxal_deC GadB no original descrip…	6.069	GO:0030170;GO:0019752;GO:0016831	AT2G20340.1		Pyridoxal phosphate (PLP)-dependent transferases superfamily protein
30.2.11	signalling.receptor kinases.leucine rich repeat XI	orange1.1g011044m|pacid:18094324	moderately similar to ( 219) AT1G35710 | Symbols: | leucine-rich repeat transmembrane protein kinase, putative | chr1:13220940-13224386 FORWARDmoderately similar to ( 209) RPK1_IPONI Receptor-like protein kinase precursor (EC 2.7.11.1) - Ipomoea nil (Japanese morning glory) (Pharbitis nil)moderately similar to ( 227) loc_os06g38670 12006.m08406 protein receptor-like protein kinase precursor, puta…	6.112	GO:0005515	AT3G47570.1		Leucine-rich repeat protein kinase family protein
29.5.11	protein.degradation.ubiquitin	orange1.1g034866m|pacid:18123967	weakly similar to ( 112) AT1G77710 | Symbols: | INVOLVED IN: biological_process unknown; LOCATED IN: cellular_component unknown; EXPRESSED IN: 24 plant structures; EXPRESSED DURING: 15 growth stages; CONTAINS InterPro DOMAIN/s: Ubiquitin-like, Ufm1 (InterPro:IPR005375); Has 170 Blast hits to 170 proteins in 79 species: Archae - 0; Bacteria - 0; Metazoa - 105; Fungi - 0; Plants - 27; Viruses - 0; …	6.137		AT1G77710.1
30.3	signalling.calcium	orange1.1g032008m|pacid:18093327	weakly similar to ( 159) AT2G27030 | Symbols: CAM5 | CAM5 (CALMODULIN 5); calcium ion binding | chr2:11532719-11533060 FORWARDweakly similar to ( 159) CALM3_PETHY Calmodulin-related protein - Petunia hybrida (Petunia)weakly similar to ( 154) loc_os07g48780 12007.m29366 protein calmodulin, putative, expressedFRQ1 no original description	6.173		AT5G21274.1	ACAM-6;CAM6	calmodulin 6
17.5.1	hormone metabolism.ethylene.synthesis-degradation	orange1.1g018077m|pacid:18128555	moderately similar to ( 496) AT3G13610 | Symbols: | oxidoreductase, 2OG-Fe(II) oxygenase family protein | chr3:4449448-4450616 FORWARDweakly similar to ( 174) DV4H_CATRO Desacetoxyvindoline 4-hydroxylase (EC 1.14.11.20) - Catharanthus roseus (Rosy periwinkle) (Madagascar periwinkle)weakly similar to ( 192) loc_os03g48430 12003.m09851 protein 1-aminocyclopropane-1-carboxylate oxidase, putative, ex…	6.191	GO:0055114;GO:0016491	AT3G13610.1		2-oxoglutarate (2OG) and Fe(II)-dependent oxygenase superfamily protein
29.5.1	protein.degradation.subtilases	orange1.1g039166m|pacid:18120398	weakly similar to ( 137) AT1G04110 | Symbols: SDD1 | SDD1 (STOMATAL DENSITY AND DISTRIBUTION); serine-type endopeptidase | chr1:1061457-1063784 REVERSEweakly similar to ( 166) loc_os10g38080 12010.m06590 protein subtilisin-like protease precursor, putative, expressed no original description	6.207		AT1G04110.1	SDD1	Subtilase family protein
30.2.11	signalling.receptor kinases.leucine rich repeat XI	orange1.1g037918m|pacid:18100864	moderately similar to ( 255) AT3G47570 | Symbols: | leucine-rich repeat transmembrane protein kinase, putative | chr3:17527611-17530748 FORWARDweakly similar to ( 160) KPRO_MAIZE Putative receptor protein kinase ZmPK1 precursor (EC 2.7.11.1) - Zea mays (Maize)moderately similar to ( 310) loc_os02g30540 12002.m08197 protein receptor-like protein kinase 5 precursor, putativePkinase_Tyr S_TKc TyrKc …	6.217	GO:0006468;GO:0005524;GO:0004672	AT3G47570.1		Leucine-rich repeat protein kinase family protein
29.5.11.20	protein.degradation.ubiquitin.proteasom	orange1.1g039253m|pacid:18133776	moderately similar to ( 239) AT5G03340 | Symbols: | cell division cycle protein 48, putative / CDC48, putative | chr5:810091-813133 REVERSEmoderately similar to ( 242) CDC48_CAPAN Cell division cycle protein 48 homolog - Capsicum annuum (Bell pepper)moderately similar to ( 246) loc_os10g30580 12010.m65393 protein cell division control protein 48 homolog E, putative, expressedSpoVK PRK03992 AAA RP…	6.228	GO:0005524	AT5G03340.1		ATPase; AAA-type; CDC48 protein
10.2.2	cell wall.cellulose synthesis.COBRA	orange1.1g013089m|pacid:18133653	highly similar to ( 727) AT5G15630 | Symbols: COBL4, IRX6 | IRX6 | chr5:5084842-5086545 FORWARDhighly similar to ( 679) COBL5_ORYSA COBRA-like 5 protein precursor (Protein BRITTLE CULM1) - Oryza sativa (Rice)highly similar to ( 679) loc_os03g30250 12003.m08287 protein phytochelatin synthetase-like conserved region family protein, expressedPhytochel_synth no original description	6.24	GO:0031225;GO:0016049;GO:0010215	AT5G15630.1	COBL4;IRX6	COBRA-like extracellular glycosyl-phosphatidyl inositol-anchored protein family
30.2.11	signalling.receptor kinases.leucine rich repeat XI	orange1.1g035490m|pacid:18128628	weakly similar to ( 105) AT3G47110 | Symbols: | leucine-rich repeat transmembrane protein kinase, putative | chr3:17347103-17350296 REVERSEweakly similar to ( 105) loc_os06g08690 12006.m05588 protein leucine-rich repeat receptor protein kinase EXS precursor, putative, expressed no original description	6.247	GO:0005515	AT3G47110.1		Leucine-rich repeat protein kinase family protein
17.5.1	hormone metabolism.ethylene.synthesis-degradation	orange1.1g037550m|pacid:18095030	very weakly similar to (84.3) loc_os06g14390 12006.m06154 protein 1-aminocyclopropane-1-carboxylate oxidase, putative, expressed no original description	6.342		AT5G59540.1		2-oxoglutarate (2OG) and Fe(II)-dependent oxygenase superfamily protein
30.11.1	signalling.light.COP9 signalosome	orange1.1g036949m|pacid:18120699	weakly similar to ( 114) AT4G14110 | Symbols: COP9, CSN8, FUS7, EMB143 | COP9 (CONSTITUTIVE PHOTOMORPHOGENIC 9); metalloendopeptidase/ protein binding | chr4:8133049-8134867 REVERSEweakly similar to ( 105) loc_os04g34930 12004.m08586 protein COP9 signalosome complex subunit 8, putative, expressed no original description	6.351		AT4G14110.1	COP9;CSN8;EMB143;FUS7	COP9 signalosome; subunit CSN8
20.2.3	stress.abiotic.drought/salt	orange1.1g006834m|pacid:18119057	highly similar to ( 941) AT1G33170 | Symbols: | dehydration-responsive family protein | chr1:12027262-12030397 FORWARDhighly similar to ( 968) loc_os06g01450 12006.m04884 protein methyltransferase, putative, expressedDUF248 no original description	6.351	GO:0008168	AT1G33170.1		S-adenosyl-L-methionine-dependent methyltransferases superfamily protein
30.2.8.2	signalling.receptor kinases.leucine rich repeat VIII.VIII-2	orange1.1g034189m|pacid:18092811	very weakly similar to (85.9) AT1G53440 | Symbols: | leucine-rich repeat family protein / protein kinase family protein | chr1:19945959-19951562 FORWARDvery weakly similar to (80.9) loc_os10g19160 12010.m04990 protein receptor kinase, putative, expressed no original description	6.372		AT1G53440.1		Leucine-rich repeat transmembrane protein kinase
16.2	secondary metabolism.phenylpropanoids	orange1.1g022515m|pacid:18127139	weakly similar to ( 175) AT4G35150 | Symbols: | O-methyltransferase family 2 protein | chr4:16726948-16728531 REVERSEmoderately similar to ( 238) 7OMT8_MEDSA Isoflavone-7-O-methyltransferase 8 (EC 2.1.1.150) (Isoflavone-O-methyltransferase 8) (7-IOMT-8) - Medicago sativa (Alfalfa)moderately similar to ( 247) loc_os08g35310 12008.m07520 protein isoflavone-7-O-methytransferase 9, putativeMethyltran…	6.404	GO:0046983;GO:0008171	AT4G35160.1		O-methyltransferase family protein
16.2.1.3	secondary metabolism.phenylpropanoids.lignin biosynthesis.4CL	orange1.1g032813m|pacid:18095000	weakly similar to ( 115) AT3G21240 | Symbols: 4CL2, AT4CL2 | 4CL2 (4-COUMARATE:COA LIGASE 2); 4-coumarate-CoA ligase | chr3:7454497-7457314 REVERSEweakly similar to ( 123) 4CL2_SOYBN 4-coumarate--CoA ligase 2 (EC 6.2.1.12) (4CL 2) (4-coumaroyl-CoA synthase 2) (Clone 4CL16) - Glycine max (Soybean)weakly similar to ( 116) loc_os08g34790 12008.m07468 protein 4-coumarate--CoA ligase 2, putative, expr…	6.415	GO:0008152;GO:0003824	AT3G21240.1	4CL2;AT4CL2	4-coumarate:CoA ligase 2
17.5.1	hormone metabolism.ethylene.synthesis-degradation	orange1.1g035879m|pacid:18103164	moderately similar to ( 402) AT1G17020 | Symbols: SRG1, ATSRG1 | SRG1 (SENESCENCE-RELATED GENE 1); oxidoreductase, acting on diphenols and related substances as donors, oxygen as acceptor / oxidoreductase, acting on paired donors, with incorporation or reduction of molecular oxygen, 2-oxoglutarate as one donor, and inc | chr1:5820258-5821741 FORWARDweakly similar to ( 163) ACCO_ACTCH 1-aminocyclo…	6.416	GO:0055114;GO:0016491	AT1G17020.1	ATSRG1;SRG1	senescence-related gene 1
30.2.17	signalling.receptor kinases.DUF 26	orange1.1g005236m|pacid:18130742	highly similar to ( 703) AT4G21380 | Symbols: ARK3 | ARK3 (A. THALIANA RECEPTOR KINASE 3); kinase/ transmembrane receptor protein serine/threonine kinase | chr4:11389219-11393090 REVERSEmoderately similar to ( 280) SLSG6_BRAOL S-locus-specific glycoprotein S6 precursor (SLSG-6) - Brassica oleracea (Wild cabbage)highly similar to ( 703) loc_os07g36544 12007.m07905 protein serine/threonine-protein …	6.428	GO:0004674;GO:0048544;GO:0006468;GO:0004672	AT4G21380.1	ARK3;RK3	receptor kinase 3
16.2	secondary metabolism.phenylpropanoids	orange1.1g014078m|pacid:18137083	highly similar to ( 507) AT3G62160 | Symbols: | transferase family protein | chr3:23014333-23015808 REVERSEweakly similar to ( 154) HCBT3_DIACA Anthranilate N-benzoyltransferase protein 3 (EC 2.3.1.144) (Anthranilate N-hydroxycinnamoyl/benzoyltransferase 3) - Dianthus caryophyllus (Carnation) (Clove pink)moderately similar to ( 342) loc_os01g18744 12001.m08413 protein 3-N-debenzoyl-2-deoxytaxol N…	6.429	GO:0016747	AT3G62160.1		HXXXD-type acyl-transferase family protein
20.1.7	stress.biotic.PR-proteins	orange1.1g036788m|pacid:18131242	weakly similar to ( 200) AT5G17680 | Symbols: | disease resistance protein (TIR-NBS-LRR class), putative | chr5:5822999-5827153 FORWARD no original description	6.436	GO:0043531	AT5G36930.2		Disease resistance protein (TIR-NBS-LRR class) family
30.5	signalling.G-proteins	orange1.1g040306m|pacid:18115437	weakly similar to ( 129) AT4G27540 | Symbols: PRA1.H | PRA1.H (PRENYLATED RAB ACCEPTOR 1.H) | chr4:13753449-13754660 REVERSEweakly similar to ( 102) loc_os09g04880 12009.m22043 protein expressed protein no original description	6.446		AT4G27540.1	PRA1.H	prenylated RAB acceptor 1.H
20.2.1	stress.abiotic.heat	orange1.1g005824m|pacid:18095503	highly similar to ( 639) AT5G02500 | Symbols: HSC70-1, HSP70-1, AT-HSC70-1, HSC70 | HSC70-1 (HEAT SHOCK COGNATE PROTEIN 70-1); ATP binding | chr5:554055-556334 REVERSEhighly similar to ( 644) HSP7C_PETHY Heat shock cognate 70 kDa protein - Petunia hybrida (Petunia)highly similar to ( 652) loc_os11g47760 12011.m080070 protein heat shock cognate 70 kDa protein 2, putative, expressedHSP70 dnaK DnaK …	6.478	GO:0055114;GO:0047134	AT5G02500.1	AT-HSC70-1;HSC70;HSC70-1;HSP70-1	heat shock cognate protein 70-1
20.2.1	stress.abiotic.heat	orange1.1g005824m|pacid:18095503	highly similar to ( 639) AT5G02500 | Symbols: HSC70-1, HSP70-1, AT-HSC70-1, HSC70 | HSC70-1 (HEAT SHOCK COGNATE PROTEIN 70-1); ATP binding | chr5:554055-556334 REVERSEhighly similar to ( 644) HSP7C_PETHY Heat shock cognate 70 kDa protein - Petunia hybrida (Petunia)highly similar to ( 652) loc_os11g47760 12011.m080070 protein heat shock cognate 70 kDa protein 2, putative, expressedHSP70 dnaK DnaK …	6.478	GO:0055114;GO:0047134	AT5G02500.1	AT-HSC70-1;HSC70;HSC70-1;HSP70-1	heat shock cognate protein 70-1
27.3.35	RNA.regulation of transcription.bZIP transcription factor family	orange1.1g043159m|pacid:18121517	weakly similar to ( 123) AT1G13600 | Symbols: AtbZIP58 | AtbZIP58 (Arabidopsis thaliana basic leucine-zipper 58); DNA binding / protein heterodimerization/ protein homodimerization/ transcription factor | chr1:4650787-4651377 REVERSEvery weakly similar to (82.4) loc_os02g49560 12002.m09990 protein G-box-binding factor 1, putative, expressed no original description	6.502	GO:0043565;GO:0006355;GO:0003700	AT1G13600.1	AtbZIP58;bZIP58	basic leucine-zipper 58
30.2.11	signalling.receptor kinases.leucine rich repeat XI	orange1.1g041230m|pacid:18096076	weakly similar to ( 198) AT5G39390 | Symbols: | leucine-rich repeat family protein / protein kinase family protein | chr5:15763715-15765469 REVERSEweakly similar to ( 127) PSKR_DAUCA Phytosulfokine receptor precursor (EC 2.7.11.1) (Phytosulfokine LRR receptor kinase) - Daucus carota (Carrot)moderately similar to ( 207) loc_os02g12400 12002.m06488 protein receptor-like protein kinase precursor, pu…	6.507	GO:0006468;GO:0004672;GO:0005524	AT5G39390.1		Leucine-rich repeat protein kinase family protein
30.2.99	signalling.receptor kinases.misc	orange1.1g040922m|pacid:18126444	moderately similar to ( 449) AT4G29990 | Symbols: | light repressible receptor protein kinase | chr4:14665802-14669438 REVERSEvery weakly similar to (97.8) NORK_MEDTR Nodulation receptor kinase precursor (EC 2.7.11.1) (Does not make infections protein 2) (Symbiosis receptor-like kinase) (MtSYMRK) - Medicago truncatula (Barrel medic)moderately similar to ( 365) loc_os05g44970 12005.m08622 protein …	6.513	GO:0005515	AT4G29990.1		Leucine-rich repeat transmembrane protein kinase protein
30.2.11	signalling.receptor kinases.leucine rich repeat XI	orange1.1g001544m|pacid:18128942	highly similar to ( 523) AT3G47570 | Symbols: | leucine-rich repeat transmembrane protein kinase, putative | chr3:17527611-17530748 FORWARDmoderately similar to ( 357) RPK1_IPONI Receptor-like protein kinase precursor (EC 2.7.11.1) - Ipomoea nil (Japanese morning glory) (Pharbitis nil)highly similar to ( 576) loc_os11g47030 12011.m08483 protein receptor-like protein kinase precursor, putativePkin…	6.515	GO:0005515;GO:0006468;GO:0005524;GO:0004672	AT3G47570.1		Leucine-rich repeat protein kinase family protein
30.2.11	signalling.receptor kinases.leucine rich repeat XI	orange1.1g041178m|pacid:18128808	moderately similar to ( 474) AT1G35710 | Symbols: | leucine-rich repeat transmembrane protein kinase, putative | chr1:13220940-13224386 FORWARDmoderately similar to ( 304) RPK1_IPONI Receptor-like protein kinase precursor (EC 2.7.11.1) - Ipomoea nil (Japanese morning glory) (Pharbitis nil)moderately similar to ( 365) loc_os10g02970 12010.m03714 protein receptor-like protein kinase precursor, puta…	6.53	GO:0005515	AT4G08850.1		Leucine-rich repeat receptor-like protein kinase family protein
30.2.17	signalling.receptor kinases.DUF 26	orange1.1g039516m|pacid:18120855	moderately similar to ( 244) AT3G16030 | Symbols: CES101 | CES101 (CALLUS EXPRESSION OF RBCS 101); ATP binding / carbohydrate binding / kinase/ protein kinase/ protein serine/threonine kinase/ protein tyrosine kinase/ sugar binding | chr3:5439609-5442802 FORWARDweakly similar to ( 113) PSKR_DAUCA Phytosulfokine receptor precursor (EC 2.7.11.1) (Phytosulfokine LRR receptor kinase) - Daucus carota …	6.53	GO:0006468;GO:0004672	AT3G16030.1	CES101	lectin protein kinase family protein
27.3.25	RNA.regulation of transcription.MYB domain transcription factor family	orange1.1g016021m|pacid:18132311	moderately similar to ( 237) AT4G01680 | Symbols: MYB55 | MYB55 (myb domain protein 55); DNA binding / transcription factor | chr4:716401-717415 REVERSEmoderately similar to ( 226) MYB3_HORVU Myb-related protein Hv33 - Hordeum vulgare (Barley)moderately similar to ( 241) loc_os01g50720 12001.m11253 protein myb-related protein Hv33, putative, expressed no original description	6.551		AT5G26660.1	ATMYB86;MYB86	myb domain protein 86
20.2.3	stress.abiotic.drought/salt	orange1.1g015063m|pacid:18093419	highly similar to ( 604) AT4G02900 | Symbols: | early-responsive to dehydration protein-related / ERD protein-related | chr4:1284066-1287747 FORWARDhighly similar to ( 615) loc_os01g35050 12001.m150613 protein HYP1, putative, expressedCOG5594 DUF221 no original description	6.569	GO:0016020	AT4G02900.1		ERD (early-responsive to dehydration stress) family protein
26.12	misc.peroxidases	orange1.1g039451m|pacid:18102934	moderately similar to ( 402) AT1G24110 | Symbols: | peroxidase, putative | chr1:8527838-8528818 FORWARDmoderately similar to ( 214) PER2_ARAHY Cationic peroxidase 2 precursor (EC 1.11.1.7) (PNPC2) - Arachis hypogaea (Peanut)moderately similar to ( 354) loc_os02g50770 12002.m10111 protein peroxidase 65 precursor, putative, expressedsecretory_peroxidase plant_peroxidase peroxidase ascorbate_peroxid…	6.573	GO:0055114;GO:0020037;GO:0006979;GO:0004601	AT1G24110.1		Peroxidase superfamily protein
10.6.3	cell wall.degradation.pectate lyases and polygalacturonases	orange1.1g015702m|pacid:18101993	highly similar to ( 684) AT1G67750 | Symbols: | pectate lyase family protein | chr1:25401660-25403165 FORWARDmoderately similar to ( 421) PEL_LILLO Pectate lyase precursor (EC 4.2.2.2) - Lilium longiflorum (Trumpet lily)highly similar to ( 602) loc_os04g05050 12004.m35243 protein pectate lyase 8 precursor, putative, expressedAmb_all Pec_lyase_C PelB no original description	6.579		AT1G67750.1		Pectate lyase family protein
10.2.1	cell wall.cellulose synthesis.cellulose synthase	orange1.1g001574m|pacid:18113788	nearly identical (1279) AT4G18780 | Symbols: CESA8, IRX1, ATCESA8, LEW2 | IRX1 (IRREGULAR XYLEM 1); cellulose synthase/ transferase, transferring glycosyl groups | chr4:10312846-10316719 REVERSEnearly identical (1313) loc_os07g14850 12007.m05929 protein CESA6 - cellulose synthase, expressedCellulose_synt no original description	6.608		AT5G44030.1	CESA4;IRX5;NWS2	cellulose synthase A4
30.2.11	signalling.receptor kinases.leucine rich repeat XI	orange1.1g005278m|pacid:18096910	moderately similar to ( 435) AT3G47570 | Symbols: | leucine-rich repeat transmembrane protein kinase, putative | chr3:17527611-17530748 FORWARDmoderately similar to ( 265) RPK1_IPONI Receptor-like protein kinase precursor (EC 2.7.11.1) - Ipomoea nil (Japanese morning glory) (Pharbitis nil)highly similar to ( 508) loc_os11g46980 12011.m08478 protein receptor-like protein kinase precursor, putative…	6.611	GO:0005515;GO:0006468;GO:0004672	AT3G47570.1		Leucine-rich repeat protein kinase family protein
16.1	secondary metabolism.simple phenols	orange1.1g009854m|pacid:18135443	highly similar to ( 830) AT2G38080 | Symbols: IRX12, LAC4 | IRX12 (IRREGULAR XYLEM 12); laccase | chr2:15934540-15937352 FORWARDmoderately similar to ( 218) ASO_CUCSA L-ascorbate oxidase precursor (EC 1.10.3.3) (Ascorbase) (ASO) - Cucumis sativus (Cucumber)highly similar to ( 778) loc_os11g48060 12011.m08604 protein monocopper oxidase-like protein SKS1 precursor, putative, expressedCu-oxidase_3 C…	6.623	GO:0055114;GO:0016491;GO:0005507	AT2G38080.1	ATLMCO4;IRX12;LAC4;LMCO4	Laccase/Diphenol oxidase family protein
30.2.11	signalling.receptor kinases.leucine rich repeat XI	orange1.1g037336m|pacid:18107269	moderately similar to ( 355) AT2G34930 | Symbols: | disease resistance family protein | chr2:14737169-14739886 REVERSEmoderately similar to ( 201) RPK1_IPONI Receptor-like protein kinase precursor (EC 2.7.11.1) - Ipomoea nil (Japanese morning glory) (Pharbitis nil)moderately similar to ( 369) loc_os01g41770 12001.m10445 protein expressed protein no original description	6.624	GO:0005515	AT2G34930.1		disease resistance family protein / LRR family protein
10.3.2	cell wall.hemicellulose synthesis.glucuronoxylan	orange1.1g006648m|pacid:18123314	highly similar to ( 892) AT3G18660 | Symbols: PGSIP1 | PGSIP1 (PLANT GLYCOGENIN-LIKE STARCH INITIATION PROTEIN 1); transferase, transferring glycosyl groups | chr3:6419211-6421959 REVERSEhighly similar to ( 822) loc_os01g65780 12001.m150444 protein secondary cell wall-related glycosyltransferase family 8, putative, expressedGlyco_transf_8 no original description	6.628	GO:0016757	AT3G18660.2	GUX1;PGSIP1	plant glycogenin-like starch initiation protein 1
16.1.5	secondary metabolism.isoprenoids.terpenoids	orange1.1g029692m|pacid:18098471	moderately similar to ( 265) AT1G78950 | Symbols: | beta-amyrin synthase, putative | chr1:29684558-29688673 REVERSEmoderately similar to ( 240) loc_os02g04710 12002.m33547 protein cycloartenol synthase, putative, expressedSQCY_1 no original description	6.64		AT1G78950.1		Terpenoid cyclases family protein
29.5.11.4.3.2	protein.degradation.ubiquitin.E3.SCF.FBOX	orange1.1g019761m|pacid:18118214	moderately similar to ( 276) AT2G36090 | Symbols: | F-box family protein | chr2:15158631-15159584 FORWARDweakly similar to ( 157) loc_os04g33820 12004.m08477 protein F-box domain containing protein, expressed no original description	6.657	GO:0005515	AT2G36090.1		F-box family protein
20.1.7	stress.biotic.PR-proteins	orange1.1g000701m|pacid:18111830	moderately similar to ( 211) AT4G27190 | Symbols: | disease resistance protein (NBS-LRR class), putative | chr4:13620977-13623934 REVERSEweakly similar to ( 200) loc_os01g72680 12001.m13302 protein disease resistance protein RPS2, putativeNB-ARC no original description	6.673		AT4G27220.1		NB-ARC domain-containing disease resistance protein
30.2.11	signalling.receptor kinases.leucine rich repeat XI	orange1.1g046050m|pacid:18099770	moderately similar to ( 403) AT1G74190 | Symbols: AtRLP15 | AtRLP15 (Receptor Like Protein 15); protein binding | chr1:27902590-27906158 REVERSEweakly similar to ( 179) PSKR_DAUCA Phytosulfokine receptor precursor (EC 2.7.11.1) (Phytosulfokine LRR receptor kinase) - Daucus carota (Carrot)moderately similar to ( 298) loc_os04g55420 12004.m10434 protein protein binding protein, putative, expressed …	6.685	GO:0005515	AT1G74190.1	AtRLP15;RLP15	receptor like protein 15
20.1.7	stress.biotic.PR-proteins	orange1.1g041961m|pacid:18116007	weakly similar to ( 117) AT1G56540 | Symbols: | disease resistance protein (TIR-NBS-LRR class), putative | chr1:21181664-21185306 FORWARDTIR TIR no original description	6.69	GO:0007165;GO:0005515	AT1G56540.1		Disease resistance protein (TIR-NBS-LRR class) family
16.1.5	secondary metabolism.isoprenoids.terpenoids	orange1.1g045043m|pacid:18128100	moderately similar to ( 369) AT3G25830 | Symbols: ATTPS-CIN | ATTPS-CIN (terpene synthase-like sequence-1,8-cineole); (E)-beta-ocimene synthase/ myrcene synthase | chr3:9447545-9450316 FORWARDmoderately similar to ( 248) DCS1_GOSHI (+)-delta-cadinene synthase (EC 4.2.3.13) (D-cadinene synthase) - Gossypium hirsutum (Upland cotton)moderately similar to ( 214) loc_os01g23530 12001.m08826 protein se…	6.693	GO:0016829;GO:0010333;GO:0008152;GO:0000287	AT3G25820.1	ATTPS-CIN;TPS-CIN	terpene synthase-like sequence-1;8-cineole
10.6.2	cell wall.degradation.mannan-xylose-arabinose-fucose	orange1.1g011170m|pacid:18127824	moderately similar to ( 493) AT2G28100 | Symbols: ATFUC1 | ATFUC1 (alpha-L-fucosidase 1); alpha-L-fucosidase | chr2:11974803-11976489 FORWARDmoderately similar to ( 465) FUCO1_ORYSA Putative alpha-L-fucosidase 1 precursor (EC 3.2.1.51) (Alpha-L-fucoside fucohydrolase) - Oryza sativa (Rice)highly similar to ( 570) loc_os09g34920 12009.m06492 protein alpha-L-fucosidase 1 precursor, putative, expres…	6.711	GO:0005975;GO:0004560	AT2G28100.1	ATFUC1;FUC1	alpha-L-fucosidase 1
10.5.3	cell wall.cell wall proteins.LRR	orange1.1g011101m|pacid:18100150	moderately similar to ( 419) AT1G49750 | Symbols: | leucine-rich repeat family protein | chr1:18411177-18412779 REVERSEweakly similar to ( 114) RPK1_IPONI Receptor-like protein kinase precursor (EC 2.7.11.1) - Ipomoea nil (Japanese morning glory) (Pharbitis nil)moderately similar to ( 345) loc_os04g42620 12004.m09229 protein protein binding protein, putative, expressed no original description	6.748		AT1G49750.1		Leucine-rich repeat (LRR) family protein
30.2.11	signalling.receptor kinases.leucine rich repeat XI	orange1.1g011101m|pacid:18100150	moderately similar to ( 419) AT1G49750 | Symbols: | leucine-rich repeat family protein | chr1:18411177-18412779 REVERSEweakly similar to ( 114) RPK1_IPONI Receptor-like protein kinase precursor (EC 2.7.11.1) - Ipomoea nil (Japanese morning glory) (Pharbitis nil)moderately similar to ( 345) loc_os04g42620 12004.m09229 protein protein binding protein, putative, expressed no original description	6.748		AT1G49750.1		Leucine-rich repeat (LRR) family protein
16.2	secondary metabolism.phenylpropanoids	orange1.1g012489m|pacid:18138012	highly similar to ( 637) AT2G39980 | Symbols: | transferase family protein | chr2:16688437-16689885 REVERSEvery weakly similar to (93.2) HCBT1_DIACA Anthranilate N-benzoyltransferase protein 1 (EC 2.3.1.144) (Anthranilate N-hydroxycinnamoyl/benzoyltransferase 1) - Dianthus caryophyllus (Carnation) (Clove pink)moderately similar to ( 436) loc_os01g63480 12001.m12464 protein AER, putative, expresse…	6.777	GO:0016747	AT2G39980.1		HXXXD-type acyl-transferase family protein
16.2.1.3	secondary metabolism.phenylpropanoids.lignin biosynthesis.4CL	orange1.1g039837m|pacid:18102738	highly similar to ( 737) AT1G62940 | Symbols: ACOS5 | ACOS5 (ACYL-COA SYNTHETASE 5); 4-coumarate-CoA ligase/ long-chain-fatty-acid-CoA ligase/ medium-chain-fatty-acid-CoA ligase | chr1:23310554-23312747 FORWARDmoderately similar to ( 334) 4CL1_PETCR 4-coumarate--CoA ligase 1 (EC 6.2.1.12) (4CL 1) (4-coumaroyl-CoA synthase 1) - Petroselinum crispum (Parsley) (Petroselinum hortense)highly similar t…	6.792	GO:0008152;GO:0003824	AT1G62940.1	ACOS5	acyl-CoA synthetase 5
29.5.9	protein.degradation.AAA type	orange1.1g048723m|pacid:18135382	weakly similar to ( 146) AT3G28540 | Symbols: | AAA-type ATPase family protein | chr3:10694444-10696009 FORWARDweakly similar to ( 142) loc_os03g58790 12003.m10782 protein ATPase 3, putative, expressed no original description	6.797	GO:0005524	AT3G28510.1		P-loop containing nucleoside triphosphate hydrolases superfamily protein
30.2.25	signalling.receptor kinases.wall associated kinase	orange1.1g047546m|pacid:18095143	weakly similar to ( 112) AT1G21270 | Symbols: WAK2 | WAK2; ATP binding / calcium ion binding / protein kinase/ protein serine/threonine kinase | chr1:7444997-7447345 FORWARDweakly similar to ( 130) loc_os04g43730 12004.m09332 protein OsWAK51 - OsWAK receptor-like protein kinase, expressed no original description	6.806	GO:0030247	AT1G21270.1	WAK2	wall-associated kinase 2
27.3.25	RNA.regulation of transcription.MYB domain transcription factor family	orange1.1g038794m|pacid:18096389	weakly similar to ( 136) AT4G32730 | Symbols: PC-MYB1, MYB3R-1, ATMYB3R-1, ATMYB3R1 | PC-MYB1; DNA binding / transcription coactivator/ transcription factor | chr4:15791039-15795643 FORWARDvery weakly similar to (88.6) loc_os12g13570 12012.m05329 protein myb, putative, expressed no original description	6.826		AT4G32730.2	ATMYB3R-1;ATMYB3R1;MYB3R-1;MYB3R1;PC-MYB1	Homeodomain-like protein
16.1.5	secondary metabolism.isoprenoids.terpenoids	orange1.1g043877m|pacid:18129035	weakly similar to ( 135) AT1G78955 | Symbols: CAMS1 | CAMS1 (Camelliol C synthase 1); beta-amyrin synthase | chr1:29689153-29694255 REVERSEweakly similar to ( 105) loc_os02g04710 12002.m33547 protein cycloartenol synthase, putative, expressedSQCY_1 SQCY no original description	6.839		AT1G78955.1	CAMS1	camelliol C synthase 1
16.2	secondary metabolism.phenylpropanoids	orange1.1g037127m|pacid:18103996	moderately similar to ( 210) AT4G35160 | Symbols: | O-methyltransferase family 2 protein | chr4:16730989-16732808 REVERSEmoderately similar to ( 285) 7OMT6_MEDSA Isoflavone-7-O-methyltransferase 6 (EC 2.1.1.150) (Isoflavone-O-methyltransferase 6) (7-IOMT-6) - Medicago sativa (Alfalfa)moderately similar to ( 253) loc_os12g25450 12012.m06370 protein O-methyltransferase ZRP4, putative, expressedMeth…	6.855	GO:0046983;GO:0008171	AT4G35160.1		O-methyltransferase family protein
30.2.11	signalling.receptor kinases.leucine rich repeat XI	orange1.1g039925m|pacid:18124203	weakly similar to ( 142) AT5G20480 | Symbols: EFR | EFR (EF-TU RECEPTOR); ATP binding / kinase/ protein serine/threonine kinase | chr5:6922497-6925679 FORWARDvery weakly similar to (86.7) RPK1_IPONI Receptor-like protein kinase precursor (EC 2.7.11.1) - Ipomoea nil (Japanese morning glory) (Pharbitis nil)weakly similar to ( 147) loc_os12g31470 12012.m06956 protein retrotransposon protein, putativ…	6.871		AT3G47580.1		Leucine-rich repeat protein kinase family protein
29.5.11.4.2	protein.degradation.ubiquitin.E3.RING	orange1.1g016298m|pacid:18108353	weakly similar to ( 186) AT1G72220 | Symbols: | zinc finger (C3HC4-type RING finger) family protein | chr1:27184388-27185629 REVERSEweakly similar to ( 124) loc_os04g37740 12004.m08763 protein RING-H2 finger protein ATL5G, putative, expressed no original description	6.889	GO:0008270;GO:0005515	AT1G72220.1		RING/U-box superfamily protein
29.5.5	protein.degradation.serine protease	orange1.1g032061m|pacid:18130056	weakly similar to ( 164) AT1G47710 | Symbols: | serpin, putative / serine protease inhibitor, putative | chr1:17558271-17560061 FORWARDvery weakly similar to (93.2) PRTZ_HORVU Protein Z (Z4) (Major endosperm albumin) - Hordeum vulgare (Barley)weakly similar to ( 104) loc_os03g41419 12003.m09208 protein serpin family protein, expressedplant_SERPIN SERPIN no original description	6.965	GO:0005615	AT1G47710.1		Serine protease inhibitor (SERPIN) family protein
30.2.17	signalling.receptor kinases.DUF 26	orange1.1g036435m|pacid:18098339	moderately similar to ( 365) AT5G38280 | Symbols: PR5K | PR5K; kinase/ transmembrane receptor protein serine/threonine kinase | chr5:15293325-15295838 REVERSEweakly similar to ( 166) KPRO_MAIZE Putative receptor protein kinase ZmPK1 precursor (EC 2.7.11.1) - Zea mays (Maize)moderately similar to ( 374) loc_os01g49580 12001.m11145 protein protein kinase domain containing protein, expressedPkinase_…	6.995	GO:0006468;GO:0004672	AT5G38280.1	PR5K	PR5-like receptor kinase
10.2.1	cell wall.cellulose synthesis.cellulose synthase	orange1.1g039060m|pacid:18104197	nearly identical (1823) AT5G17420 | Symbols: IRX3, CESA7, ATCESA7, MUR10 | IRX3 (IRREGULAR XYLEM 3); cellulose synthase | chr5:5736859-5741407 REVERSEnearly identical (1761) loc_os09g25490 12009.m05701 protein CESA9 - cellulose synthase, expressedCellulose_synt no original description	7.072		AT5G17420.1	ATCESA7;CESA7;IRX3;MUR10	Cellulose synthase family protein
30.5	signalling.G-proteins	orange1.1g048709m|pacid:18123450	moderately similar to ( 275) AT1G01200 | Symbols: ATRABA3, ATRAB-A3 | ATRABA3 (ARABIDOPSIS RAB GTPASE HOMOLOG A3); GTP binding | chr1:86715-88145 REVERSEmoderately similar to ( 241) RB11A_LOTJA Ras-related protein Rab11A - Lotus japonicusmoderately similar to ( 240) loc_os10g23100 12010.m05315 protein ras-related protein Rab11D, putative, expressedRab11_like RAB Ras Rab Rab4 Rab5_related Rab2 Rab…	7.095	GO:0005525	AT1G01200.1	ATRAB-A3;ATRABA3;RABA3	RAB GTPase homolog A3
29.5.11.4.3.2	protein.degradation.ubiquitin.E3.SCF.FBOX	orange1.1g018504m|pacid:18117457	weakly similar to ( 164) AT5G07610 | Symbols: | F-box family protein | chr5:2406068-2407330 FORWARD no original description	7.128		AT5G07610.1		F-box family protein
16.1	secondary metabolism.simple phenols	orange1.1g008799m|pacid:18138372	highly similar to ( 785) AT2G38080 | Symbols: IRX12, LAC4 | IRX12 (IRREGULAR XYLEM 12); laccase | chr2:15934540-15937352 FORWARDmoderately similar to ( 225) ASO_CUCSA L-ascorbate oxidase precursor (EC 1.10.3.3) (Ascorbase) (ASO) - Cucumis sativus (Cucumber)highly similar to ( 787) loc_os11g48060 12011.m08604 protein monocopper oxidase-like protein SKS1 precursor, putative, expressedCu-oxidase_3 C…	7.138	GO:0005507;GO:0055114;GO:0016491	AT2G38080.1	ATLMCO4;IRX12;LAC4;LMCO4	Laccase/Diphenol oxidase family protein
20.1.7	stress.biotic.PR-proteins	orange1.1g038398m|pacid:18134431	moderately similar to ( 478) AT5G63020 | Symbols: | disease resistance protein (CC-NBS-LRR class), putative | chr5:25283252-25286002 REVERSEmoderately similar to ( 355) loc_os01g57870 12001.m150747 protein disease resistance protein RPS2, putative, expressedNB-ARC no original description	7.145	GO:0043531	AT5G63020.1		Disease resistance protein (CC-NBS-LRR class) family
10.5.1.1	cell wall.cell wall proteins.AGPs.AGP	orange1.1g025798m|pacid:18097360	weakly similar to ( 185) AT5G60490 | Symbols: FLA12 | FLA12 | chr5:24325916-24326665 REVERSEweakly similar to ( 154) loc_os01g06580 12001.m07288 protein fasciclin-like arabinogalactan protein 7 precursor, putative, expressed no original description	7.218		AT5G03170.1	ATFLA11;FLA11	FASCICLIN-like arabinogalactan-protein 11
30.3	signalling.calcium	orange1.1g043535m|pacid:18126649	highly similar to ( 939) AT3G63380 | Symbols: | calcium-transporting ATPase, plasma membrane-type, putative / Ca(2+)-ATPase, putative (ACA12) | chr3:23407112-23410213 REVERSEhighly similar to ( 619) ACA5_ORYSA Probable calcium-transporting ATPase 5, plasma membrane-type (EC 3.6.3.8) (Ca(2+)-ATPase isoform 5) - Oryza sativa (Rice)highly similar to ( 818) loc_os10g28240 12010.m05706 protein calcium…	7.248	GO:0046872;GO:0000166	AT3G22910.1		ATPase E1-E2 type family protein / haloacid dehalogenase-like hydrolase family protein
20.1.7	stress.biotic.PR-proteins	orange1.1g000922m|pacid:18110863	highly similar to ( 603) AT4G12010 | Symbols: | disease resistance protein (TIR-NBS-LRR class), putative | chr4:7197325-7201393 REVERSEweakly similar to ( 133) loc_os01g15580 12001.m08156 protein disease resistance protein RGA2, putative, expressedNB-ARC TIR TIR no original description	7.307	GO:0007165;GO:0005515;GO:0043531	AT4G12010.1		Disease resistance protein (TIR-NBS-LRR class) family
10.5.1.1	cell wall.cell wall proteins.AGPs.AGP	orange1.1g026047m|pacid:18099826	moderately similar to ( 218) AT5G03170 | Symbols: FLA11 | FLA11 | chr5:752898-753638 REVERSEweakly similar to ( 166) loc_os01g06580 12001.m07288 protein fasciclin-like arabinogalactan protein 7 precursor, putative, expressed no original description	7.314		AT5G03170.1	ATFLA11;FLA11	FASCICLIN-like arabinogalactan-protein 11
16.1.3.2	secondary metabolism.isoprenoids.tocopherol biosynthesis.homogentisate phytyltransferase	orange1.1g023815m|pacid:18094900	moderately similar to ( 220) AT2G18950 | Symbols: HPT1, TPT1, ATHPT, VTE2 | HPT1 (HOMOGENTISATE PHYTYLTRANSFERASE 1); homogentisate phytyltransferase/ prenyltransferase | chr2:8207491-8210047 FORWARDmoderately similar to ( 214) loc_os06g44840 12006.m32130 protein homogentisate geranylgeranyl transferase, putative, expressedubiA no original description	7.341	GO:0016021;GO:0004659	AT2G18950.1	ATHPT;HPT1;TPT1;VTE2	homogentisate phytyltransferase 1
30.2.12	signalling.receptor kinases.leucine rich repeat XII	orange1.1g026163m|pacid:18120703	very weakly similar to (84.3) AT1G35710 | Symbols: | leucine-rich repeat transmembrane protein kinase, putative | chr1:13220940-13224386 FORWARD no original description	7.354	GO:0005515	AT3G05660.1	AtRLP33;RLP33	receptor like protein 33
30.2.8.2	signalling.receptor kinases.leucine rich repeat VIII.VIII-2	orange1.1g023918m|pacid:18115349	moderately similar to ( 268) AT1G29750 | Symbols: RKF1 | RKF1 (RECEPTOR-LIKE KINASE IN FLOWERS 1); ATP binding / kinase/ protein serine/threonine kinase/ receptor signaling protein serine/threonine kinase | chr1:10414071-10420469 REVERSEmoderately similar to ( 205) loc_os09g17630 12009.m05021 protein receptor-like protein kinase 2, putative, expressed no original description	7.367		AT1G29750.2	RKF1	receptor-like kinase in flowers 1
30.2.11	signalling.receptor kinases.leucine rich repeat XI	orange1.1g042457m|pacid:18096426	moderately similar to ( 317) AT4G08850 | Symbols: | kinase | chr4:5637467-5640496 REVERSEweakly similar to ( 187) PSKR_DAUCA Phytosulfokine receptor precursor (EC 2.7.11.1) (Phytosulfokine LRR receptor kinase) - Daucus carota (Carrot)moderately similar to ( 337) loc_os10g02970 12010.m03714 protein receptor-like protein kinase precursor, putativeS_TKc S_TKc Pkinase Pkinase_Tyr TyrKc PTKc PTKc_EphR…	7.437	GO:0006468;GO:0005524;GO:0004672	AT4G08850.1		Leucine-rich repeat receptor-like protein kinase family protein
30.2.17	signalling.receptor kinases.DUF 26	orange1.1g042457m|pacid:18096426	moderately similar to ( 317) AT4G08850 | Symbols: | kinase | chr4:5637467-5640496 REVERSEweakly similar to ( 187) PSKR_DAUCA Phytosulfokine receptor precursor (EC 2.7.11.1) (Phytosulfokine LRR receptor kinase) - Daucus carota (Carrot)moderately similar to ( 337) loc_os10g02970 12010.m03714 protein receptor-like protein kinase precursor, putativeS_TKc S_TKc Pkinase Pkinase_Tyr TyrKc PTKc PTKc_EphR…	7.437	GO:0006468;GO:0005524;GO:0004672	AT4G08850.1		Leucine-rich repeat receptor-like protein kinase family protein
30.2.17	signalling.receptor kinases.DUF 26	orange1.1g045577m|pacid:18114881	weakly similar to ( 130) AT4G05200 | Symbols: | protein kinase family protein | chr4:2679793-2682309 REVERSEweakly similar to ( 134) loc_os07g36544 12007.m07905 protein serine/threonine-protein kinase receptor precursor, putative, expressed no original description	7.451	GO:0006468;GO:0005524;GO:0004672	AT1G65800.1	ARK2;RK2	receptor kinase 2
30.2.11	signalling.receptor kinases.leucine rich repeat XI	orange1.1g045580m|pacid:18122690	highly similar to ( 528) AT1G74190 | Symbols: AtRLP15 | AtRLP15 (Receptor Like Protein 15); protein binding | chr1:27902590-27906158 REVERSEmoderately similar to ( 221) PSKR_DAUCA Phytosulfokine receptor precursor (EC 2.7.11.1) (Phytosulfokine LRR receptor kinase) - Daucus carota (Carrot)moderately similar to ( 311) loc_os04g55440 12004.m10436 protein hcr9-4E, putative, expressed no original desc…	7.482	GO:0005515	AT1G74190.1	AtRLP15;RLP15	receptor like protein 15
17.3.1.2.5	hormone metabolism.brassinosteroid.synthesis-degradation.sterols.HYD1	orange1.1g028272m|pacid:18129124	weakly similar to ( 176) AT1G20050 | Symbols: HYD1 | HYD1 (HYDRA1); C-8 sterol isomerase | chr1:6949160-6950135 FORWARDweakly similar to ( 159) EBP_ORYSA Probable 3-beta-hydroxysteroid-Delta(8),Delta(7)-isomerase (EC 5.3.3.5) (Cholestenol Delta-isomerase) (Delta(8)-Delta(7) sterol isomerase) (D8-D7 sterol isomerase) - Oryza sativa (Rice)weakly similar to ( 159) loc_os01g01369 12001.m150882 protei…	7.485	GO:0047750;GO:0016125;GO:0016021	AT1G20050.1	HYD1	C-8;7 sterol isomerase
30.2.11	signalling.receptor kinases.leucine rich repeat XI	orange1.1g043041m|pacid:18105027	moderately similar to ( 206) AT2G34930 | Symbols: | disease resistance family protein | chr2:14737169-14739886 REVERSEweakly similar to ( 124) PSKR_DAUCA Phytosulfokine receptor precursor (EC 2.7.11.1) (Phytosulfokine LRR receptor kinase) - Daucus carota (Carrot)moderately similar to ( 234) loc_os10g33140 12010.m06146 protein hcrVf2 protein, putative, expressed no original description	7.486	GO:0005515	AT2G34930.1		disease resistance family protein / LRR family protein
30.2.99	signalling.receptor kinases.misc	orange1.1g037623m|pacid:18126445	highly similar to ( 692) AT2G19210 | Symbols: | leucine-rich repeat protein kinase, putative | chr2:8335639-8339307 REVERSEmoderately similar to ( 271) NORK_MEDTR Nodulation receptor kinase precursor (EC 2.7.11.1) (Does not make infections protein 2) (Symbiosis receptor-like kinase) (MtSYMRK) - Medicago truncatula (Barrel medic)highly similar to ( 569) loc_os05g44970 12005.m08622 protein senescen…	7.505	GO:0006468;GO:0004672	AT4G29990.1		Leucine-rich repeat transmembrane protein kinase protein
16.2.1.9	secondary metabolism.phenylpropanoids.lignin biosynthesis.COMT	orange1.1g037161m|pacid:18100418	weakly similar to ( 104) AT5G54160 | Symbols: ATOMT1, OMT1 | ATOMT1 (O-METHYLTRANSFERASE 1); caffeate O-methyltransferase/ myricetin 3'-O-methyltransferase/ quercetin 3-O-methyltransferase | chr5:21982075-21984167 FORWARDweakly similar to ( 117) COMT1_CAPAN Caffeic acid 3-O-methyltransferase (EC 2.1.1.68) (S-adenosysl-L-methionine:caffeic acid 3-O-methyltransferase) (COMT) (CAOMT) - Capsicum annu…	7.512	GO:0008171	AT5G54160.1	ATOMT1;OMT1	O-methyltransferase 1
10.2.2	cell wall.cellulose synthesis.COBRA	orange1.1g045701m|pacid:18114303	highly similar to ( 773) AT3G20580 | Symbols: COBL10 | COBL10 (COBRA-LIKE PROTEIN 10 PRECURSOR) | chr3:7188063-7190416 REVERSEweakly similar to ( 134) COBL3_ORYSA COBRA-like 3 protein precursor (BRITTLE CULM1-like 4 protein) - Oryza sativa (Rice)highly similar to ( 709) loc_os06g47110 12006.m09237 protein COBRA-like protein 7 precursor, putative, expressedPhytochel_synth no original description	7.529	GO:0031225;GO:0016049;GO:0010215	AT4G27110.1	COBL11	COBRA-like protein 11 precursor
20.1.7.6.1	stress.biotic.PR-proteins.proteinase inhibitors.trypsin inhibitor	orange1.1g027419m|pacid:18105534	weakly similar to ( 107) AT1G17860 | Symbols: | trypsin and protease inhibitor family protein / Kunitz family protein | chr1:6149343-6149933 FORWARDSTI Kunitz_legume STI no original description	7.531	GO:0004866	AT1G17860.1		Kunitz family trypsin and protease inhibitor protein
16.1.5	secondary metabolism.isoprenoids.terpenoids	orange1.1g041900m|pacid:18131531	weakly similar to ( 101) DCS1_GOSHI (+)-delta-cadinene synthase (EC 4.2.3.13) (D-cadinene synthase) - Gossypium hirsutum (Upland cotton)very weakly similar to (84.0) loc_os03g22620 12003.m07663 protein terpene synthase 7, putative, expressedTerpene_cyclase_plant_C1 Terpene_cyclase_C1 Terpene_synth_C no original description	7.545	GO:0016829;GO:0010333;GO:0000287	AT1G31950.1		Terpenoid cyclases/Protein prenyltransferases superfamily protein
26.9	misc.glutathione S transferases	orange1.1g037448m|pacid:18127089	weakly similar to ( 120) AT1G10360 | Symbols: ATGSTU18, GST29 | ATGSTU18 (GLUTATHIONE S-TRANSFERASE TAU 18); glutathione transferase | chr1:3395738-3396806 REVERSEvery weakly similar to (81.3) GSTU6_ORYSA Probable glutathione S-transferase GSTU6 (EC 2.5.1.18) (28 kDa cold-induced protein) - Oryza sativa (Rice)weakly similar to ( 106) loc_os10g38189 12010.m06601 protein glutathione S-transferase G…	7.563		AT1G10360.1	ATGSTU18;GST29;GSTU18	glutathione S-transferase TAU 18
30.2.11	signalling.receptor kinases.leucine rich repeat XI	orange1.1g002892m|pacid:18130502	moderately similar to ( 494) AT3G47570 | Symbols: | leucine-rich repeat transmembrane protein kinase, putative | chr3:17527611-17530748 FORWARDmoderately similar to ( 302) RPK1_IPONI Receptor-like protein kinase precursor (EC 2.7.11.1) - Ipomoea nil (Japanese morning glory) (Pharbitis nil)highly similar to ( 534) loc_os06g16070 12006.m06320 protein receptor-like protein kinase precursor, putative…	7.573	GO:0005515;GO:0006468;GO:0004672	AT3G47570.1		Leucine-rich repeat protein kinase family protein
16.1.5	secondary metabolism.isoprenoids.terpenoids	orange1.1g032926m|pacid:18123388	very weakly similar to (93.6) AT5G23960 | Symbols: ATTPS21, TPS21 | TPS21 (TERPENE SYNTHASE 21); (-)-E-beta-caryophyllene synthase/ alpha-humulene synthase | chr5:8092969-8095128 FORWARDweakly similar to ( 108) DCS1_GOSHI (+)-delta-cadinene synthase (EC 4.2.3.13) (D-cadinene synthase) - Gossypium hirsutum (Upland cotton)very weakly similar to (98.2) loc_os04g01810 12004.m05497 protein aristolchen…	7.576	GO:0016829;GO:0010333;GO:0008152	AT5G23960.2	ATTPS21;TPS21	terpene synthase 21
29.5.11.3	protein.degradation.ubiquitin.E2	orange1.1g030996m|pacid:18123045	moderately similar to ( 212) AT5G41340 | Symbols: UBC4, ATUBC4 | UBC4 (UBIQUITIN CONJUGATING ENZYME 4); ubiquitin-protein ligase | chr5:16538296-16539956 REVERSEmoderately similar to ( 207) UBC4_WHEAT Ubiquitin-conjugating enzyme E2-23 kDa (EC 6.3.2.19) (Ubiquitin-protein ligase) (Ubiquitin carrier protein) - Triticum aestivum (Wheat)moderately similar to ( 209) loc_os10g31000 12010.m21788 protei…	7.638		AT1G63800.1	UBC5	ubiquitin-conjugating enzyme 5
10.2	cell wall.cellulose synthesis	orange1.1g009761m|pacid:18113699	highly similar to ( 878) AT5G03760 | Symbols: ATCSLA09, CSLA09, ATCSLA9, CSLA9, RAT4 | ATCSLA09; mannan synthase/ transferase, transferring glycosyl groups | chr5:985910-990087 REVERSEhighly similar to ( 820) loc_os06g42020 12006.m08734 protein CSLA9 - cellulose synthase-like family A, expressedCOG1215 bcsA PRK11204 no original description	7.69		AT5G03760.1	ATCSLA09;ATCSLA9;CSLA09;CSLA9;RAT4	Nucleotide-diphospho-sugar transferases superfamily protein
30.2.11	signalling.receptor kinases.leucine rich repeat XI	orange1.1g036229m|pacid:18094956	moderately similar to ( 434) AT3G47570 | Symbols: | leucine-rich repeat transmembrane protein kinase, putative | chr3:17527611-17530748 FORWARDmoderately similar to ( 321) RPK1_IPONI Receptor-like protein kinase precursor (EC 2.7.11.1) - Ipomoea nil (Japanese morning glory) (Pharbitis nil)highly similar to ( 512) loc_os06g16070 12006.m06320 protein receptor-like protein kinase precursor, putative…	7.701	GO:0005515;GO:0006468;GO:0005524;GO:0004672	AT3G47570.1		Leucine-rich repeat protein kinase family protein
27.3.25	RNA.regulation of transcription.MYB domain transcription factor family	orange1.1g020613m|pacid:18118811	moderately similar to ( 267) AT1G63910 | Symbols: AtMYB103 | AtMYB103 (myb domain protein 103); DNA binding / transcription activator/ transcription factor | chr1:23719968-23721625 REVERSEweakly similar to ( 176) MYB3_HORVU Myb-related protein Hv33 - Hordeum vulgare (Barley)moderately similar to ( 248) loc_os08g05520 12008.m04695 protein myb-like DNA-binding domain containing protein, expressed n…	7.715		AT1G63910.1	AtMYB103;MYB103	myb domain protein 103
20.2.1	stress.abiotic.heat	orange1.1g014837m|pacid:18119926	moderately similar to ( 255) AT1G11040 | Symbols: | DNAJ chaperone C-terminal domain-containing protein | chr1:3679225-3680924 REVERSEvery weakly similar to (85.5) DNJH_CUCSA DnaJ protein homolog (DNAJ-1) - Cucumis sativus (Cucumber)weakly similar to ( 200) loc_os01g65480 12001.m12659 protein dnaJ protein homolog 1, putative, expressedDnaJ no original description	7.74		AT1G11040.1		HSP40/DnaJ peptide-binding protein
20.2.1	stress.abiotic.heat	orange1.1g014837m|pacid:18119926	moderately similar to ( 255) AT1G11040 | Symbols: | DNAJ chaperone C-terminal domain-containing protein | chr1:3679225-3680924 REVERSEvery weakly similar to (85.5) DNJH_CUCSA DnaJ protein homolog (DNAJ-1) - Cucumis sativus (Cucumber)weakly similar to ( 200) loc_os01g65480 12001.m12659 protein dnaJ protein homolog 1, putative, expressedDnaJ no original description	7.74		AT1G11040.1		HSP40/DnaJ peptide-binding protein
30.2.24	signalling.receptor kinases.S-locus glycoprotein like	orange1.1g009861m|pacid:18107208	moderately similar to ( 306) AT4G03230 | Symbols: | ATP binding / kinase/ protein kinase/ protein serine/threonine kinase/ protein tyrosine kinase/ sugar binding | chr4:1419278-1422804 REVERSEweakly similar to ( 117) SLSG3_BRAOL S-locus-specific glycoprotein S13 precursor (SLSG-13) (Fragment) - Brassica oleracea (Wild cabbage)weakly similar to ( 142) loc_os03g35600 12003.m08696 protein serine/thr…	7.749	GO:0048544	AT4G03230.1		S-locus lectin protein kinase family protein
26.12	misc.peroxidases	orange1.1g021118m|pacid:18092352	moderately similar to ( 473) AT5G42180 | Symbols: | peroxidase 64 (PER64) (P64) (PRXR4) | chr5:16852702-16854021 FORWARDmoderately similar to ( 258) PER2_ARAHY Cationic peroxidase 2 precursor (EC 1.11.1.7) (PNPC2) - Arachis hypogaea (Peanut)moderately similar to ( 352) loc_os02g58720 12002.m100428 protein peroxidase 64 precursor, putative, expressedsecretory_peroxidase plant_peroxidase peroxidase…	7.809	GO:0055114;GO:0020037;GO:0006979;GO:0004601	AT5G42180.1		Peroxidase superfamily protein
20.1.7	stress.biotic.PR-proteins	orange1.1g047858m|pacid:18102499	weakly similar to ( 167) AT3G13650 | Symbols: | disease resistance response | chr3:4463056-4463616 FORWARDweakly similar to ( 165) loc_os11g07830 12011.m04979 protein dirigent-like protein pDIR9, putative, expressedDirigent no original description	7.819		AT3G13650.1		Disease resistance-responsive (dirigent-like protein) family protein
29.5.11.1	protein.degradation.ubiquitin.ubiquitin	orange1.1g040204m|pacid:18130979	weakly similar to ( 112) AT1G65350 | Symbols: UBQ13 | UBQ13; protein binding | chr1:24272518-24277275 REVERSEweakly similar to ( 113) loc_os04g53620 12004.m101663 protein polyubiquitin OUB2, putative, expressed no original description	7.823	GO:0005515	AT5G20620.1	UBQ4	ubiquitin 4
30.2.11	signalling.receptor kinases.leucine rich repeat XI	orange1.1g002857m|pacid:18096066	moderately similar to ( 413) AT3G47570 | Symbols: | leucine-rich repeat transmembrane protein kinase, putative | chr3:17527611-17530748 FORWARDweakly similar to ( 191) PSKR_DAUCA Phytosulfokine receptor precursor (EC 2.7.11.1) (Phytosulfokine LRR receptor kinase) - Daucus carota (Carrot)moderately similar to ( 428) loc_os02g12400 12002.m06488 protein receptor-like protein kinase precursor, putati…	7.847	GO:0006468;GO:0005524;GO:0004672	AT3G47570.1		Leucine-rich repeat protein kinase family protein
16.1.5	secondary metabolism.isoprenoids.terpenoids	orange1.1g039153m|pacid:18123495	moderately similar to ( 306) AT4G16740 | Symbols: ATTPS03 | ATTPS03; (E)-beta-ocimene synthase/ myrcene synthase | chr4:9407856-9409884 FORWARDmoderately similar to ( 236) 5EAS_TOBAC Aristolochene synthase (EC 4.2.3.9) (5-epi-aristolochene synthase) (EAS) - Nicotiana tabacum (Common tobacco)weakly similar to ( 199) loc_os08g04500 12008.m04593 protein terpene synthase 6, putative, expressedTerpene…	7.854	GO:0016829;GO:0010333;GO:0008152;GO:0000287	AT4G16740.2	ATTPS03;TPS03	terpene synthase 03
20.1.7	stress.biotic.PR-proteins	orange1.1g036017m|pacid:18106776	weakly similar to ( 147) AT3G04220 | Symbols: | disease resistance protein (TIR-NBS-LRR class), putative | chr3:1109118-1112188 REVERSE no original description	7.857		AT1G69550.1		disease resistance protein (TIR-NBS-LRR class)
10.1.10	cell wall.precursor synthesis.UDP-glucose 4,6-dehydratase	orange1.1g005818m|pacid:18103556	nearly identical (1185) AT1G78570 | Symbols: RHM1, ROL1, ATRHM1 | RHM1 (RHAMNOSE BIOSYNTHESIS 1); UDP-L-rhamnose synthase/ UDP-glucose 4,6-dehydratase/ catalytic | chr1:29550110-29552207 FORWARDweakly similar to ( 104) ARAE2_ORYSA Probable UDP-arabinose 4-epimerase 2 (EC 5.1.3.5) (UDP-D-xylose 4-epimerase 2) (UDP-galactose 4-epimerase-like protein 2) (OsUEL-2) - Oryza sativa (Rice)nearly identica…	7.865
30.2.11	signalling.receptor kinases.leucine rich repeat XI	orange1.1g038329m|pacid:18116991	weakly similar to ( 114) AT5G67280 | Symbols: RLK | RLK (Receptor-like kinase); ATP binding / kinase/ protein serine/threonine kinase | chr5:26842430-26845126 REVERSEvery weakly similar to (94.4) RPK1_IPONI Receptor-like protein kinase precursor (EC 2.7.11.1) - Ipomoea nil (Japanese morning glory) (Pharbitis nil)weakly similar to ( 114) loc_os11g29790 12011.m06888 protein receptor-like protein ki…	7.882	GO:0005515	AT5G67280.1	RLK	receptor-like kinase
30.2.11	signalling.receptor kinases.leucine rich repeat XI	orange1.1g045798m|pacid:18134114	highly similar to ( 758) AT3G47570 | Symbols: | leucine-rich repeat transmembrane protein kinase, putative | chr3:17527611-17530748 FORWARDmoderately similar to ( 372) RPK1_IPONI Receptor-like protein kinase precursor (EC 2.7.11.1) - Ipomoea nil (Japanese morning glory) (Pharbitis nil)highly similar to ( 728) loc_os12g42520 12012.m08031 protein receptor-like protein kinase precursor, putativeS_TK…	7.891	GO:0005515;GO:0006468;GO:0005524;GO:0004672	AT3G47570.1		Leucine-rich repeat protein kinase family protein
30.2.11	signalling.receptor kinases.leucine rich repeat XI	orange1.1g035761m|pacid:18106466	moderately similar to ( 382) AT4G08850 | Symbols: | kinase | chr4:5637467-5640496 REVERSEmoderately similar to ( 278) RPK1_IPONI Receptor-like protein kinase precursor (EC 2.7.11.1) - Ipomoea nil (Japanese morning glory) (Pharbitis nil)moderately similar to ( 409) loc_os10g02970 12010.m03714 protein receptor-like protein kinase precursor, putativeS_TKc S_TKc Pkinase Pkinase_Tyr TyrKc PTKc PTKc_Ep…	7.909	GO:0005515;GO:0006468;GO:0005524;GO:0004672	AT4G08850.1		Leucine-rich repeat receptor-like protein kinase family protein
30.4.1	signalling.phosphinositides.phosphatidylinositol-4-phosphate 5-kinase	orange1.1g038470m|pacid:18124490	weakly similar to ( 158) AT4G17080 | Symbols: | FUNCTIONS IN: molecular_function unknown; INVOLVED IN: biological_process unknown; LOCATED IN: cellular_component unknown; EXPRESSED IN: 22 plant structures; EXPRESSED DURING: 13 growth stages; CONTAINS InterPro DOMAIN/s: MORN motif (InterPro:IPR003409); BEST Arabidopsis thaliana protein match is: MORN (Membrane Occupation and Recognition Nexus) rep…	7.94		AT4G17080.1		Histone H3 K4-specific methyltransferase SET7/9 family protein
29.5.3	protein.degradation.cysteine protease	orange1.1g019063m|pacid:18115713	moderately similar to ( 346) AT5G45890 | Symbols: SAG12 | SAG12 (SENESCENCE-ASSOCIATED GENE 12); cysteine-type peptidase | chr5:18613300-18614759 FORWARDmoderately similar to ( 317) CYSEP_RICCO Vignain precursor (EC 3.4.22.-) (Cysteine endopeptidase) - Ricinus communis (Castor bean)moderately similar to ( 329) loc_os12g17540 12012.m05711 protein vignain precursor, putativePeptidase_C1 Peptidase_C…	7.957	GO:0008234;GO:0006508	AT3G49340.1		Cysteine proteinases superfamily protein
10.8.1	cell wall.pectin*esterases.PME	orange1.1g031901m|pacid:18126790	very weakly similar to (86.7) AT4G33220 | Symbols: PME44, ATPME44 | enzyme inhibitor/ pectinesterase | chr4:16022506-16026130 FORWARDvery weakly similar to (97.1) PME_PRUPE Pectinesterase PPE8B precursor (EC 3.1.1.11) (Pectin methylesterase) (PE) - Prunus persica (Peach) no original description	7.97		AT4G33220.1	ATPME44;PME44	pectin methylesterase 44
29.5.3	protein.degradation.cysteine protease	orange1.1g018104m|pacid:18132433	highly similar to ( 540) AT5G50260 | Symbols: | cysteine proteinase, putative | chr5:20455605-20456862 FORWARDhighly similar to ( 578) CYSEP_PHAVU Vignain precursor (EC 3.4.22.-) (Bean endopeptidase) (Cysteine proteinase EP-C1) - Phaseolus vulgaris (Kidney bean) (French bean)moderately similar to ( 437) loc_os08g44270 12008.m08400 protein vignain precursor, putative, expressedPeptidase_C1 Peptida…	7.996	GO:0008234;GO:0006508	AT5G50260.1		Cysteine proteinases superfamily protein
20.1.7	stress.biotic.PR-proteins	orange1.1g009053m|pacid:18116063	moderately similar to ( 208) AT5G17880 | Symbols: CSA1 | CSA1 (constitutive shade-avoidance1); ATP binding / transmembrane receptor | chr5:5908874-5913096 REVERSEweakly similar to ( 107) loc_os01g15580 12001.m08156 protein disease resistance protein RGA2, putative, expressed no original description	8.029		AT5G17880.1	CSA1	disease resistance protein (TIR-NBS-LRR class)
10.7	cell wall.modification	orange1.1g025810m|pacid:18137949	moderately similar to ( 265) AT4G17030 | Symbols: ATEXLB1, EXPR, AT-EXPR, ATEXPR1, ATHEXP BETA 3.1 | ATEXLB1 (ARABIDOPSIS THALIANA EXPANSIN-LIKE B1) | chr4:9581817-9583181 REVERSEweakly similar to ( 158) EXLB1_ORYSA Expansin-like B1 precursor (OsEXLB1) (Expensin-related 1) (OsEXPR1) (OsaEXPb3.1) - Oryza sativa (Rice)weakly similar to ( 158) loc_os07g31390 12007.m07408 protein expansin-related pro…	8.032		AT4G17030.1	AT-EXPR;ATEXLB1;ATEXPR1;ATHEXP BETA 3.1;EXLB1;EXPR	expansin-like B1
30.2.12	signalling.receptor kinases.leucine rich repeat XII	orange1.1g039937m|pacid:18116421	very weakly similar to (88.2) AT4G08850 | Symbols: | kinase | chr4:5637467-5640496 REVERSEvery weakly similar to (87.0) loc_os01g33110 12001.m09628 protein receptor-like protein kinase 5 precursor, putative, expressed no original description	8.038	GO:0006468;GO:0005524;GO:0004672	AT4G08850.1		Leucine-rich repeat receptor-like protein kinase family protein
29.5.11.4.3.2	protein.degradation.ubiquitin.E3.SCF.FBOX	orange1.1g015535m|pacid:18123263	weakly similar to ( 119) AT3G06240 | Symbols: | F-box family protein | chr3:1887336-1888619 FORWARDvery weakly similar to (80.5) loc_os09g34200 12009.m06469 protein F-box domain containing protein no original description	8.065	GO:0005515	AT3G06240.1		F-box family protein
20.1.7	stress.biotic.PR-proteins	orange1.1g043908m|pacid:18128690	very weakly similar to (89.4) AT5G45230 | Symbols: | disease resistance protein (TIR-NBS-LRR class), putative | chr5:18302147-18308303 REVERSE no original description	8.072		AT2G17050.1		disease resistance protein (TIR-NBS-LRR class); putative
20.1.5	stress.biotic.regulation of transcription	orange1.1g044640m|pacid:18095935	very weakly similar to (83.2) AT4G12020 | Symbols: | WRKY19; transcription factor | chr4:7201656-7209469 FORWARD no original description	8.138		AT3G51570.1		Disease resistance protein (TIR-NBS-LRR class) family
27.3.32	RNA.regulation of transcription.WRKY domain transcription factor family	orange1.1g044640m|pacid:18095935	very weakly similar to (83.2) AT4G12020 | Symbols: | WRKY19; transcription factor | chr4:7201656-7209469 FORWARD no original description	8.138		AT3G51570.1		Disease resistance protein (TIR-NBS-LRR class) family
29.5.11.20	protein.degradation.ubiquitin.proteasom	orange1.1g014665m|pacid:18111651	highly similar to ( 721) AT1G53750 | Symbols: RPT1A | RPT1A (REGULATORY PARTICLE TRIPLE-A 1A); ATPase | chr1:20065921-20068324 REVERSEhighly similar to ( 736) PRS7_PRUPE 26S protease regulatory subunit 7 (26S proteasome subunit 7) (26S proteasome AAA-ATPase subunit RPT1) (Regulatory particle triple-A ATPase subunit 1) - Prunus persica (Peach)highly similar to ( 738) loc_os02g54340 12002.m33903 pr…	8.142	GO:0005524	AT1G53750.1	RPT1A	regulatory particle triple-A 1A
16.2	secondary metabolism.phenylpropanoids	orange1.1g018116m|pacid:18094873	weakly similar to ( 168) AT4G35160 | Symbols: | O-methyltransferase family 2 protein | chr4:16730989-16732808 REVERSEmoderately similar to ( 306) 7OMT9_MEDSA Isoflavone-7-O-methyltransferase 9 (EC 2.1.1.150) (Isoflavone-O-methyltransferase 9) (7 IOMT-9) - Medicago sativa (Alfalfa)moderately similar to ( 239) loc_os12g25450 12012.m06370 protein O-methyltransferase ZRP4, putative, expressedMethyltr…	8.156	GO:0046983;GO:0008171	AT4G35160.1		O-methyltransferase family protein
20.1.7	stress.biotic.PR-proteins	orange1.1g047161m|pacid:18135659	moderately similar to ( 238) AT5G41550 | Symbols: | disease resistance protein (TIR-NBS-LRR class), putative | chr5:16617232-16620785 REVERSENB-ARC no original description	8.197	GO:0007165;GO:0005515;GO:0043531	AT5G36930.2		Disease resistance protein (TIR-NBS-LRR class) family
30.4.1	signalling.phosphinositides.phosphatidylinositol-4-phosphate 5-kinase	orange1.1g004035m|pacid:18116945	nearly identical (1132) AT3G07960 | Symbols: | phosphatidylinositol-4-phosphate 5-kinase family protein | chr3:2535274-2538090 FORWARDhighly similar to ( 593) PI5K1_ORYSA Phosphatidylinositol-4-phosphate 5-kinase 1 precursor (EC 2.7.1.68) (1-phosphatidylinositol-4-phosphate kinase) (PIP5K) (PtdIns(4)P-5-kinase) (Diphosphoinositide kinase) - Oryza sativa (Rice)highly similar to ( 929) loc_os07g464…	8.222	GO:0046488;GO:0016307	AT3G07960.1		Phosphatidylinositol-4-phosphate 5-kinase family protein
30.2.17	signalling.receptor kinases.DUF 26	orange1.1g011360m|pacid:18097930	moderately similar to ( 404) AT2G31880 | Symbols: | leucine-rich repeat transmembrane protein kinase, putative | chr2:13554920-13556845 FORWARDweakly similar to ( 156) NORK_MEDTR Nodulation receptor kinase precursor (EC 2.7.11.1) (Does not make infections protein 2) (Symbiosis receptor-like kinase) (MtSYMRK) - Medicago truncatula (Barrel medic)moderately similar to ( 280) loc_os06g18000 12006.m06…	8.256	GO:0006468;GO:0005524;GO:0004672	AT2G31880.1	EVR;SOBIR1	Leucine-rich repeat protein kinase family protein
10.1.30.1	cell wall.precursor synthesis.sugar kinases.galacturonic acid kinase	orange1.1g031643m|pacid:18137880	weakly similar to ( 179) AT3G10700 | Symbols: | GHMP kinase family protein | chr3:3346789-3350863 REVERSEweakly similar to ( 150) loc_os04g51880 12004.m101645 protein galactokinase, putative, expressed no original description	8.273		AT3G10700.1	GalAK	galacturonic acid kinase
30.3	signalling.calcium	orange1.1g036720m|pacid:18120019	moderately similar to ( 235) AT3G15050 | Symbols: IQD10 | IQD10 (IQ-domain 10); calmodulin binding | chr3:5066879-5067892 REVERSEmoderately similar to ( 212) loc_os06g06160 12006.m31840 protein calmodulin binding protein, putative, expressed no original description	8.275	GO:0005515	AT3G15050.1	IQD10	IQ-domain 10
29.5.3	protein.degradation.cysteine protease	orange1.1g019112m|pacid:18121156	moderately similar to ( 343) AT2G27420 | Symbols: | cysteine proteinase, putative | chr2:11726311-11727519 REVERSEmoderately similar to ( 313) CYSEP_RICCO Vignain precursor (EC 3.4.22.-) (Cysteine endopeptidase) - Ricinus communis (Castor bean)moderately similar to ( 323) loc_os12g17540 12012.m05711 protein vignain precursor, putativePeptidase_C1 Peptidase_C1A Pept_C1 Peptidase_C1A_CathepsinB Pep…	8.399	GO:0008234;GO:0006508	AT3G49340.1		Cysteine proteinases superfamily protein
29.5.4	protein.degradation.aspartate protease	orange1.1g037976m|pacid:18106306	moderately similar to ( 431) AT1G03220 | Symbols: | extracellular dermal glycoprotein, putative / EDGP, putative | chr1:787143-788444 FORWARDmoderately similar to ( 263) 7SB1_SOYBN Basic 7S globulin precursor (Bg) (SBg7S) [Contains: Basic 7S globulin high kDa subunit; Basic 7S globulin low kDa subunit] - Glycine max (Soybean)moderately similar to ( 381) loc_os05g33430 12005.m07575 protein basic 7…	8.413	GO:0006508;GO:0004190	AT1G03220.1		Eukaryotic aspartyl protease family protein
29.5.1	protein.degradation.subtilases	orange1.1g028958m|pacid:18129837	weakly similar to ( 135) AT1G20160 | Symbols: ATSBT5.2 | ATSBT5.2; identical protein binding / serine-type endopeptidase | chr1:6990852-6993737 REVERSEweakly similar to ( 128) loc_os02g16940 12002.m06937 protein peptidase/ subtilase, putative, expressed no original description	8.418		AT1G20160.1	ATSBT5.2	Subtilisin-like serine endopeptidase family protein
29.5.5	protein.degradation.serine protease	orange1.1g031873m|pacid:18105182	very weakly similar to (84.7) AT3G12203 | Symbols: scpl17 | scpl17 (serine carboxypeptidase-like 17); serine-type carboxypeptidase | chr3:3891357-3893956 REVERSEvery weakly similar to (91.7) loc_os04g09720 12004.m35249 protein serine carboxypeptidase 1 precursor, putative, expressed no original description	8.437	GO:0006508;GO:0004185	AT3G12203.1	scpl17	serine carboxypeptidase-like 17
20.2.99	stress.abiotic.unspecified	orange1.1g037674m|pacid:18137302	weakly similar to ( 115) AT4G02270 | Symbols: | pollen Ole e 1 allergen and extensin family protein | chr4:992383-992996 REVERSE no original description	8.493		AT4G02270.1	RHS13	root hair specific 13
29.5.5	protein.degradation.serine protease	orange1.1g046618m|pacid:18093551	moderately similar to ( 270) AT1G47710 | Symbols: | serpin, putative / serine protease inhibitor, putative | chr1:17558271-17560061 FORWARDweakly similar to ( 200) PRTZ_HORVU Protein Z (Z4) (Major endosperm albumin) - Hordeum vulgare (Barley)moderately similar to ( 205) loc_os03g41438 12003.m09209 protein protein Z, putative, expressedplant_SERPIN SERPIN SERPIN Serpin COG4826 PAI-2 antithrombin-I…	8.513	GO:0005615	AT1G47710.1		Serine protease inhibitor (SERPIN) family protein
17.2.3	hormone metabolism.auxin.induced-regulated-responsive-activated	orange1.1g007320m|pacid:18112641	highly similar to ( 694) AT1G29200 | Symbols: | unknown protein | chr1:10208724-10210488 FORWARDhighly similar to ( 625) loc_os06g35410 12006.m08078 protein growth regulator, putative, expressedDUF246 no original description	8.517		AT1G29200.2		O-fucosyltransferase family protein
20.1.2	stress.biotic.receptors	orange1.1g038911m|pacid:18128424	very weakly similar to (95.1) AT2G20142 | Symbols: | transmembrane receptor | chr2:8695387-8696566 FORWARD no original description	8.565		AT2G20142.1		Toll-Interleukin-Resistance (TIR) domain family protein
20.2.1	stress.abiotic.heat	orange1.1g034961m|pacid:18094899	very weakly similar to (81.3) AT3G13310 | Symbols: | DNAJ heat shock N-terminal domain-containing protein | chr3:4310827-4311300 REVERSE no original description	8.597		AT3G13310.1		Chaperone DnaJ-domain superfamily protein
20.2.1	stress.abiotic.heat	orange1.1g034961m|pacid:18094899	very weakly similar to (81.3) AT3G13310 | Symbols: | DNAJ heat shock N-terminal domain-containing protein | chr3:4310827-4311300 REVERSE no original description	8.597		AT3G13310.1		Chaperone DnaJ-domain superfamily protein
20.1.7	stress.biotic.PR-proteins	orange1.1g004993m|pacid:18130224	moderately similar to ( 317) AT5G17680 | Symbols: | disease resistance protein (TIR-NBS-LRR class), putative | chr5:5822999-5827153 FORWARDweakly similar to ( 102) loc_os12g29280 12012.m06742 protein disease resistance protein RGA3, putative, expressedNB-ARC no original description	8.684	GO:0043531	AT5G17680.1		disease resistance protein (TIR-NBS-LRR class); putative
10.7	cell wall.modification	orange1.1g025837m|pacid:18103322	moderately similar to ( 303) AT4G17030 | Symbols: ATEXLB1, EXPR, AT-EXPR, ATEXPR1, ATHEXP BETA 3.1 | ATEXLB1 (ARABIDOPSIS THALIANA EXPANSIN-LIKE B1) | chr4:9581817-9583181 REVERSEweakly similar to ( 181) EXLB1_ORYSA Expansin-like B1 precursor (OsEXLB1) (Expensin-related 1) (OsEXPR1) (OsaEXPb3.1) - Oryza sativa (Rice)weakly similar to ( 181) loc_os07g31390 12007.m07408 protein expansin-related pro…	8.692		AT4G17030.1	AT-EXPR;ATEXLB1;ATEXPR1;ATHEXP BETA 3.1;EXLB1;EXPR	expansin-like B1
30.2.11	signalling.receptor kinases.leucine rich repeat XI	orange1.1g002055m|pacid:18116783	moderately similar to ( 453) AT2G34930 | Symbols: | disease resistance family protein | chr2:14737169-14739886 REVERSEweakly similar to ( 191) RPK1_IPONI Receptor-like protein kinase precursor (EC 2.7.11.1) - Ipomoea nil (Japanese morning glory) (Pharbitis nil)highly similar to ( 522) loc_os01g41770 12001.m10445 protein expressed protein no original description	8.724	GO:0005515	AT2G34930.1		disease resistance family protein / LRR family protein
20.1.7	stress.biotic.PR-proteins	orange1.1g001348m|pacid:18111172	moderately similar to ( 497) AT4G12010 | Symbols: | disease resistance protein (TIR-NBS-LRR class), putative | chr4:7197325-7201393 REVERSEvery weakly similar to (95.9) loc_os01g15580 12001.m08156 protein disease resistance protein RGA2, putative, expressedNB-ARC COG4886 no original description	8.766	GO:0007165;GO:0005515;GO:0043531	AT4G12010.1		Disease resistance protein (TIR-NBS-LRR class) family
29.5.5	protein.degradation.serine protease	orange1.1g036043m|pacid:18105536	weakly similar to ( 184) AT4G17100 | Symbols: | unknown protein | chr4:9610164-9612513 REVERSEweakly similar to ( 181) loc_os04g45910 12004.m35397 protein placental protein 11 precursor, putative, expressed no original description	8.8	GO:0016788	AT4G17100.1
20.1.7	stress.biotic.PR-proteins	orange1.1g047700m|pacid:18124479	weakly similar to ( 157) AT4G27220 | Symbols: | disease resistance protein (NBS-LRR class), putative | chr4:13633953-13636712 REVERSEweakly similar to ( 132) loc_os09g14010 12009.m04663 protein disease resistance protein RPS2, putativeNB-ARC no original description	8.801	GO:0043531	AT4G27190.1		NB-ARC domain-containing disease resistance protein
20.2.99	stress.abiotic.unspecified	orange1.1g038195m|pacid:18122301	weakly similar to ( 106) AT1G70830 | Symbols: | MLP28 (MLP-LIKE PROTEIN 28) | chr1:26710203-26711395 REVERSEBet_v_I no original description	8.961	GO:0009607;GO:0006952	AT1G70830.3	MLP28	MLP-like protein 28
20.1.7	stress.biotic.PR-proteins	orange1.1g000945m|pacid:18124416	very weakly similar to (81.3) AT4G27190 | Symbols: | disease resistance protein (NBS-LRR class), putative | chr4:13620977-13623934 REVERSE no original description	8.967	GO:0043531	AT5G63020.1		Disease resistance protein (CC-NBS-LRR class) family
29.5.3	protein.degradation.cysteine protease	orange1.1g048025m|pacid:18094081	moderately similar to ( 260) AT4G35350 | Symbols: XCP1 | XCP1 (XYLEM CYSTEINE PEPTIDASE 1); cysteine-type endopeptidase/ cysteine-type peptidase | chr4:16810529-16811578 FORWARDmoderately similar to ( 227) CYSEP_PHAVU Vignain precursor (EC 3.4.22.-) (Bean endopeptidase) (Cysteine proteinase EP-C1) - Phaseolus vulgaris (Kidney bean) (French bean)moderately similar to ( 247) loc_os12g17540 12012.m0…	9.01	GO:0008234;GO:0006508	AT4G35350.1	XCP1	xylem cysteine peptidase 1
29.5	protein.degradation	orange1.1g023716m|pacid:18117116	moderately similar to ( 373) AT1G78680 | Symbols: ATGGH2 | ATGGH2 (gamma-glutamyl hydrolase 2); omega peptidase | chr1:29593933-29596037 FORWARDmoderately similar to ( 274) GGH_SOYBN Gamma-glutamyl hydrolase precursor (EC 3.4.19.9) (Gamma-Glu-X carboxypeptidase) (Conjugase) (GH) - Glycine max (Soybean)moderately similar to ( 333) loc_os05g44130 12005.m27626 protein gamma-glutamyl hydrolase precur…	9.038	GO:0016787;GO:0006541;GO:0008242;GO:0003824	AT1G78680.1	ATGGH2;GGH2	gamma-glutamyl hydrolase 2
16.2.1.6	secondary metabolism.phenylpropanoids.lignin biosynthesis.CCoAOMT	orange1.1g026457m|pacid:18126749	moderately similar to ( 330) AT4G26220 | Symbols: | caffeoyl-CoA 3-O-methyltransferase, putative | chr4:13284179-13285146 FORWARDmoderately similar to ( 297) CAMT_MESCR Caffeoyl-CoA O-methyltransferase (EC 2.1.1.104) (Trans-caffeoyl-CoA 3-O-methyltransferase) (CCoAMT) (CCoAOMT) - Mesembryanthemum crystallinum (Common ice plant)moderately similar to ( 292) loc_os06g06980 12006.m31989 protein caffe…	9.08	GO:0008171	AT4G26220.1		S-adenosyl-L-methionine-dependent methyltransferases superfamily protein
[truncated: 43 more rows]
